# Supplementary material for: Measuring women’s empowerment in aquaculture in northwestern Bangladesh using a project level women’s empowerment in fisheries index (pro-WEFI)
Source: PLoS One. 2025 Jan 10;20(1):e0314284. doi: 10.1371/journal.pone.0314284 (PMC11723601; doi:10.1371/journal.pone.0314284)
Supplement: S1 Datasets — (XLSX) [file pone.0314284.s001.xlsx]

## Sheet: All-Data
RID	HHID	G1.03	G1.05	G1.06	G1.07	G1.09	G1.09.1	G1.09.2	G1.09.3	G1.11	G1.12	G1.13	G1.16	G2_Option_A	G2_Option_B	G2_Option_C	G2_Option_D	G2_Option_E	G2_Option_F	G2_Option_G	G2_Option_H	G2_Option_I	G2_Option_J	G2_Option_K	G2_Option_L	G2_Option_M	G2_Option_N	G2_Option_O	G2_Option_P	G2_Option_Q	G2.01.A	G2.02.A#1	G2.02.A#2	G2.02.A#3	G2.03.A	G2.04.A	G2.05.A	G2.06.A	G2.07.A	G2.01.B	G2.02.B#1	G2.02.B#2	G2.02.B#3	G2.03.B	G2.04.B	G2.05.B	G2.06.B	G2.07.B	G2.01.C
213	1	1	5	1	1	1	2	7	18	1	1	1	1	1								9									1	1			3	4	1	3	3
202	1	2	7	1	1	1	2	7	18	1	2	1	1	1								9			12	13			16	17
220	10	1	06	1	2	1	2	7	18	1	1	1	1	1	2			5			8	9		11	12	13				17	1	1	2	4	3	3	4	3	3	1	1	2	4	3	3	4	3	3
223	10	2	5	2	2	1	2	7	18	1	2	1	1	1	2						8	9		11	12	13			16	17	1	1	2	4	2	2	2	2	2	1	1	2	4	2	4	2	2	2
250	100	1	5	1	1	1	2	7	20	1	1	1	1	1	2									11							2	2			3	2	2		3	1	2			3	3	2		3
253	100	2	17	1	1	1	2	7	20	1	2	1	1	1	2				6		8	9	10	11	12	13			16	17	4	4			1	2	4		2	1	4			2	2	4		2
351	101	1	7	1	1	1	2	7	20	1	1	1	1	1	2						8	9	10	11	12	13	14		16	17	1	1	2	4	3	4	2	3	3	1	1	2	4	3	4	2	3	3
335	101	2	7	1	1	1	2	7	20	1	2	1	1	1	2						8	9	10	11	12	13			16	17	1	1	2		2	2	2	2	2	1	1	2		2	2	2	2	2
256	102	1	11	4	1	1	2	7	20	1	1	1	1	1	2									11							2	2			3	3	2		3	1	2			3	3	2		3
252	102	2	8	1	1	1	2	7	20	1	2	1	1	1	2				6	7	8	9	10	11	12	13			16		2	2			2	2	2		2	1	2			2	2	2		2
347	103	1	5	1	1	1	2	7	20	1	1	1	1	1	2						8				12	13	14			17	1	1	2	4	3	4	2	3	3	1	1	2	4	3	4	2	3	3
336	103	2	5	1	1	1	2	7	20	1	2	1	1	1	2						8				12	13	14		16	17	1	1	3	4	2	2	4	2	2	1	1	2		2	2	2	2	2
255	104	1	12	1	1	1	2	7	20	1	1	1	1	1	2			5			8	9		11					16	17	1	1	2	5	3	4	2	3	3	1	1	2	5	3	4	2	3	3
287	105	1	9	1	1	1	2	7	20	1	1	1	1	1	2						8	9	10	11	12	13			16	17	1	1	2	5	3	4	2	3	3	1	1	2	5	3	4	2	3	3
332	105	2	3	1	1	1	2	7	20	1	2	1	1	1	2						8	9	10	11	12	13			16	17	1	1	2		2	2	2	2	2	1	1	2		2	2	2	2	2
358	106	1	08	1	1	1	2	7	20	1	1	1	1	1	2						8	9	10			13		15	16	17	1	1	2	4	3	4	2	3	3	1	1	2	4	3	4	2	3	3
333	106	2	5	1	1	1	2	7	20	1	2	1	1	1	2						8	9				13			16	17	1	1	2	4	2	2	2	2	2	1	1	2	4	2	2	2	2	2
248	107	1	0	1	1	1	2	7	20	1	1	1	1		2									11																1	1	2		3	4	2	3	3
249	107	2	5	1	1	1	2	7	20	1	2	1	1		2						8	9		11		13			16	17										2
240	108	1	12	1	1	1	2	7	20	1	1	1	1	1	2							9		11	12						1	1	2		3	4	2	3	3	1	1	2		3	4	2	3	3
246	109	1	10	1	1	1	2	7	20	1	1	1	1		2							9		11																1	1	2	4	3	4	2	3	3
247	109	2	8	1	1	1	2	7	20	1	2	1	1	1							8	9		11	12	13			16	17
242	11	1	12	1	1	1	2	7	20	1	1	1	1	1	2							9		11							2	2			3	3	2		3	1	2			3	3	2		3
243	11	2	10	1	1	1	2	7	20	1	2	1	1	1	2				6	7	8	9	10	11	12	13	14		16	17	2	2			3	4	2		2	1	2			3	3	2		3
349	110	1	5	1	1	1	2	7	20	1	1	1	1	1	2						8	9	10			13			16	17	1	1	2	4	3	4	2	3	3	1	1	2	4	3	4	2	3	3
334	110	2	5	1	1	1	2	7	20	1	2	1	1	1	2						8	9	10			13			16	17	1	1	2	4	2	2	2	2	2	1	1	2	4	2	2	2	2	2
285	111	1	04	1	1	1	2	7	20	1	1	1	1	1	2						8			11	12			15	16	17	1	1	2	4	3	4	2	3	3	1	1	2	4	3	4	2	3	3
331	111	2	5	1	1	1	2	7	20	1	2	1	1	1	2						8	9	10	11	12				16	17	1	1	2		2	2	2	2	2	1	1	2		2	2	2	2	2
91	112	1	22	1	2	1	1	3	10	1	1	1	1	1								9									1	1	2		3	4	2	3	3
97	112	2	12	1	2	1	1	3	10	1	2	1	1	1	2				6	7	8	9	10	11	12	13				17	2	2			3	3	2		2	1	2			2	3	2		2
404	113	1	9	1	1	1	1	3	10	1	1	1	1	1	2									11	12	13		15		17	2	2			3	4	2		3	1	2			3	4	2		3
406	113	2	8	1	1	1	1	3	10	1	2	1	1	1	2							9	10	11	12	13				17	2	2			2	3	2		2	1	2			2	3	2		2
164	114	1	10	1	1	1	2	6	15	1	1	1	1	1								9		11							1	1	2		3	4	4	3	3
180	114	2	12	1	1	1	2	6	15	1	2	1	1	1	2						8			11					16	17										2
168	115	1	8	1	1	1	2	6	15	1	1	1	1	1								9		11		13					1	1	2		3	4	1	3	3
204	115	2	8	1	1	1	2	6	15	1	2	1	1	1							8	9		11		13			16	17	1	1	2		2	3	2	2	2
167	116	1	8	1	1	1	2	6	15	1	1	1	1	1							8	9		11							1	1			3	4	1	3	3
203	116	2	5	1	1	1	2	6	15	1	2	1	1	1							8	9		11					16	17
165	117	1	0	1	1	1	2	6	15	1	1	1	1	1								9		11							1	1	2		3	4	2	3	3
205	117	2	4	1	1	1	2	6	15	1	2	1	1	1							8	9		11	12	13			16	17	1	1	2		3	3	2	3	3
166	118	1	14	1	1	1	2	6	15	1	1	1	1	1								9		11							2	2			2	2	2		2
171	118	2	15	1	1	1	2	6	15	1	2	1	1	1							8	9		11	12	13			16	17
55	119	1	8	1	1	1	1	3	9	1	1	1	1	1																	1	1	2		3	4	1	3	3
56	119	2	5	1	1	1	1	3	9	1	2	1	1	1	2				6	7		9	10	11	12	13				17	2	2			2	2	2		2	2
238	12	1	17	1	1	1	2	7	20	1	1	1	1	1	2											13					1	1	2		3	3	2	3	3	1	1	2		3	3	2	3	3
244	12	2	14	1	1	1	2	7	20	1	2	1	1	1	2				6	7	8	9	10	11	12	13	14		16	17	2	2			3	3	2		3	1	2			3	3	2		3
59	120	1	5	1	1	1	1	3	9	1	1	1	1	1					6	7						13					1	1			3	4	1	3	3
67	120	2	0	1	1	1	1	3	9	1	2	1	1	1								9							16	17
58	121	1	10	1	1	1	1	3	9	1	1	1	1	1								9					14				1	1			3	4	2	3	3
57	121	2	10	1	1	1	1	3	9	1	2	1	1	1	2				6			9	10	11	12	13			16	17	2	2			2	3	2		2	1	2			2	3	2		2
63	122	1	5	1	1	1	1	3	9	1	1	1	1		2							9																		1	1	2		3	4	1	3	3
60	122	2	8	1	1	1	1	3	9	1	2	1	1	1	2				6	7		9	10	11	12	13		15	16	17	2	2			3	3	2		3	1	2			3	3	2		3
76	123	1	18	1	1	1	1	3	9	1	1	1	1	1	2					7									16	17	2	2			3	4	2		3	2
66	123	2	22	1	1	1	1	3	9	1	2	1	1	1								9		11	12	13			16	17	1	1	2		3	3	2	3	3
77	124	1	8	1	1	1	1	3	9	1	1	1	1	1	2											13				17	1	1			3	4	1	3	3	1	1			3	4	1	3	3
68	124	2	10	1	1	1	1	3	9	1	2	1	1	1															16	17
64	125	1	8	1	1	1	1	3	9	1	1	1	1	1	2												14				1	1	2		3	4	2	3	3	1	1	2		3	4	1	3	3
61	125	2	6	1	1	1	1	3	9	1	2	1	1	1	2						8	9	10	11	12	13			16	17	3	3			3	4	3		3	1	3			3	4	3		3
429	126	1	12	1	2	1	1	2	4	1	1	1	1	1	2							9		11							2	2			3	3	2		3	1	2			3	3	2		3
425	126	2	8	1	2	1	1	2	4	1	2	1	1		2						8	9		11	12	13			16	17										2
430	127	1	8	1	2	1	1	2	4	1	1	1	1		2							9		11																1	2			3	3	2		3
426	127	2	4	1	2	1	1	2	4	1	2	1	1		2						8	9		11		13			16	17										2
433	128	1	4	1	2	1	1	2	4	1	1	1	1	1								9		11							1	1	2		3	4	2	3	3
427	128	2	3	1	2	1	1	2	4	1	2	1	1	1							8	9		11		13			16	17
432	129	1	10	1	2	1	1	2	4	1	1	1	1	1	2							9		11							1	1	2		3	4	2	3	3	1	1	2		3	3	2	3	3
428	129	2	0	1	2	1	1	2	4	1	2	1	1	1							8	9		11	12	13			16	17
234	13	1	9	1	1	1	2	7	20	1	1	1	1	1	2							9		11							1	1	2		3	3	2	3	3	1	1	2		3	3	1	3	3
245	13	2	5	1	1	1	2	7	20	1	2	1	1	1	2				6	7	8	9	10	11	12	13			16	17	2	2			3	3	2		3	1	2			3	4	2		3
431	130	1	16	1	2	1	1	2	4	1	1	1	1	1								9		11							2	2			3	3	2		3
424	130	2	10	1	2	1	1	2	4	1	2	1	1	1							8	9		11		13			16	17	1	1	2		3	3	2	2	2
90	131	1	12	1	1	1	1	3	10	1	1	1	1	1								9
81	131	2	5	1	1	1	1	3	10	1	2	1	1	1	2				6	7		9	10	11	12	13	14			17	2	2			2	3	2		2	1	2			2	3	2		2
408	132	1	10	1	2	1	1	3	10	1	1	1	1	1	2					7		9	10	11	12	13		15		17	2	2			3	4	2		3	1	2			3	4	2		3
410	132	2	9	1	2	1	1	3	10	1	2	1	1	1	2						8	9		11	12	13			16	17	1	1	2		2	3	2	2	2	1	1	2		2	3	2	2	2
258	133	1	04	1	1	1	1	3	10	1	1	1	1	1	2						8	9		11	12	13			16	17	1	1	2	4	3	4	2	3	3	1	1	2	4	3	4	2	3	3
260	133	2	4	1	1	1	1	3	10	1	2	1	1	1	2						8	9		11	12	13			16	17	1	1	2		2	3	2	2	2	1	1	2		2	3	2	2	2
231	134	1	03	1	1	1	1	3	10	1	1	1	1	1	2						8	9	10	11	12	13			16	17	1	1	2	5	3	4	1	3	3	1	1	2	5	3	4	1	3	3
353	134	2	5	1	1	1	1	3	10	1	2	1	1	1	2						8	9		11	12	13			16	17	1	1	2	4	2	2	2	2	2	1	1	2	4	2	2	2	2	2
85	135	1	5	1	1	1	1	3	10	1	1	1	1		2							9																		1	1	2		3	4	1	3	3
79	135	2	5	1	1	1	1	3	10	1	2	1	1	1	2				6	7		9	10	11	12	13				17	2	2			3	3	2		3	1	2			3	4	2		3
88	136	1	8	1	1	1	1	3	10	1	1	1	1	1											12						1	1	2		3	4	2	3	3
281	136	2	8	1	1	1	1	3	10	1	2	1	1	1	2														16	17										2
82	137	1	8	4	1	1	1	3	10	1	1	1	1	1										11							1	1	2		3	4	2	3	3
283	137	2	8	1	1	1	1	3	10	1	2	1	1	1	2									11	12	13			16	17	4	4			1	1	4		2	1	4			1	2	4		2
86	138	1	10	1	2	1	1	3	10	1	1	1	1	1								9									1	1	2		3	4	2	3	3
80	138	2	10	1	2	1	1	3	10	1	2	1	1	1	2				6	7		9	10	11	12	13			16		2	2			3	3	2		3	1	2			3	3	2		3
83	139	1	18	1	1	1	1	3	10	1	1	1	1	1								9			12						1	1	2		3	4	2	3	3
282	139	2	5	1	1	1	1	3	10	1	2	1	1	1	2														16	17	4	4			1	1	4		1	2
239	14	1	8	1	1	1	2	7	20	1	1	1	1		2							9		11	12															1	1	2		3	4	2	3	3
237	14	2	1	1	1	1	2	7	20	1	2	1	1	1							8	9		11	12	13			16	17	1	1	2		2	3	2	3	2
174	140	1	10	1	1	1	1	3	10	1	1	1	1	1	2						8				12	13	14		16	17	1	1	2	5	3	4	1	3	3	1	1	2	5	3	4	1	3	3
257	140	2	10	1	1	1	1	3	10	1	2	1	1	1	2						8	9		11			14		16	17	1	1	2		2	2	2	2	2	1	1	2		2	2	2	2	2
262	141	1	03	1	1	1	1	3	10	1	1	1	1	1	2						8	9	10	11				15	16	17	1	1	2	5	3	4	2	3	3	1	1	2	5	3	4	2	3	3
78	141	2	2	1	1	1	1	3	10	1	2	1	1	1	2	3				7		9	10	11	12	13	14		16	17	2	2			3	3	2		3	1	2			3	3	2		3	2
153	142	1	10	4	1	1	2	6	16	1	1	1	1	1	2																2	2			3	3	2		3	1	2			3	3	2		3
163	142	2	10	1	1	1	2	6	16	1	2	1	1	1	2				6	7	8	9	10	11	12	13	14		16	17	2	2			3	3	2		3	1	2			3	4	2		3
155	143	1	9	1	1	1	2	6	16	1	1	1	1	1	2							9		11							1	1	2		3	3	2	3	3	1	1	2		3	3	2	3	3
161	143	2	4	1	1	1	2	6	16	1	2	1	1	1	2					7	8	9		11	12			15	16		2	2			3	4	2		3	1	2			3	4	2		3
157	144	1	10	1	1	1	2	6	16	1	1	1	1		2							9		11																1	2			3	3	2		3
159	144	2	10	1	1	1	2	6	16	1	2	1	1	1						7		9			12	13			16		2	2			3	3	2		3
154	145	1	10	1	1	1	2	6	16	1	1	1	1	1	2																1	1	2		3	3	2	3	3	1	1	2		3	3	2	3	3
162	145	2	5	1	1	1	2	6	16	1	2	1	1	1					6	7		9	10	11	12	13			16	17	2	2	4		3	3	4		3
156	146	1	10	1	1	1	2	6	16	1	1	1	1	1	2							9			12						1	1	2		3	3	2	3	3	1	1	2		3	3	2	3	3
160	146	1	10	1	1	1	2	6	16	1	1	1	1	1	2				6	7	8	9	10		12	13			16		2	2			3	3	2		3	1	2			3	3	2		3
151	147	1	5	1	1	1	2	6	13	1	1	1	1		2			5			8	9	10	11	12	13			16	17										1	1	2	5	3	4	1	3	3
146	147	2	5	1	1	1	2	6	13	1	2	1	1	1	2						8	9		11	12	13			16	17	1	1	2		2	2	2	2	2	1	1	2		2	2	2	2	2
132	148	1	5	1	1	1	2	6	13	1	1	1	1	1	2							9		11							1	1	2		3	3	2	3	3	1	1	2		3	3	2	3	3
138	148	2	9	1	1	1	2	6	13	1	2	1	1	1	2				6	7	8	9	10	11	12	13		15	16	17	2	2			3	4	2		3	1	2			3	4	2		3
125	149	1	5	1	1	1	2	6	13	1	1	1	1	1	2										12						1	1	2		3	3	2	3	3	1	1	2		3	3	2	3	3
141	149	2	12	1	1	1	2	6	13	1	2	1	1	1	2				6	7	8	9	10	11	12	13			16	17	2	2			3	4	2		3	1	2			3	4	2		3
233	15	1	12	1	1	1	2	7	20	1	1	1	1	1								9		11		13					1	1	2		3	3	2	3	3
232	15	2	10	1	1	1	2	7	20	1	2	1	1	1								9		11		13			16	17
150	150	1	12	1	1	1	2	6	13	1	1	1	1	1				5			8	9				13		15	16	17	1	1	2	4	3	3	4	2	2
311	150	2	5	1	1	1	2	6	13	1	2	1	1	1								9				13			16	17	1	1	2		2	2	2	2	2
148	151	1	2	1	1	1	2	6	13	1	1	1	1	1	2			5			8	9	10	11	12	13	14		16	17	1	1	2	4	3	4	1	3	3	1	1	2	4	3	4	1	3	3
261	151	2	1	1	1	1	2	6	13	1	2	1	1	1	2						8	9	10	11	12	13			16	17	1	1	2	4	2	3	2	2	2	1	1	2	4	2	3	2	2	2
123	152	1	15	1	1	1	2	6	13	1	1	1	1	1	2									11							2	2			3	3	2		3	1	2			3	3	2		3
143	152	2	10	1	1	1	2	6	13	1	2	1	1	1	2				6	7	8	9	10	11	12	13			16	17	2	2			3	4	2		3	1	2			3	4	2		3
129	153	1	10	1	1	1	2	6	13	1	1	1	1	1	2																1	1	2		3	3	2	3	3	1	1	2		3	3	2	3	3
139	153	2	9	1	1	1	2	6	13	1	2	1	1	1					6		8	9	10	11	12		14	15		17	2	2			3	3	2		3
124	154	1	9	1	1	1	2	6	13	1	1	1	1	1	2																1	1	2		3	4	2	3	3	1	1	2		3	3	1	3	3
142	154	2	5	1	1	1	2	6	13	1	2	1	1	1	2				6	7	8	9	10	11	12	13		15	16	17	2	2			3	4	2		3	1	2			3	4	2		3
149	155	1	7	1	1	1	2	6	13	1	1	1	1	1	2			5			8	9			12	13		15		17	1	1	2	5	3	3	2	3	3	1	1	2	5	3	4	2	3	3
147	155	2	9	1	1	1	2	6	13	1	2	1	1	1	2						8	9			12	13			16	17	1	1	2		3	3	2	3	3	1	1	2		2	3	2	2	2
130	156	1	0	1	1	1	2	6	13	1	1	1	1	1										11							2	2			3	3	2		3
140	156	2	1	1	1	1	2	6	13	1	2	1	1	1						7		9	10	11	12	13	14	15	16		2	2			3	4	2		3
422	157	1	15	1	1	1	1	2	5	1	1	1	1		2							9																		2
414	157	2	15	1	1	1	1	2	5	1	2	1	1	1							8	9				13			16	17	1	1	2		2	3	2	2	2
421	158	1	08	1	1	1	1	2	5	1	1	1	1	1	2																									2
415	158	2	5	1	1	1	1	2	5	1	2	1	1	1							8	9							16	17
420	159	1	8	1	1	1	1	2	5	1	1	1	1		2							9		11																1	1	2		1	4	1	1	1
416	159	2	7	1	1	1	1	2	5	1	2	1	1		2						8	9		11					16	17										1	1	2		2	3	2	2	2
330	16	2	10	1	1	1	2	7	20	1	2	1	1	1	2						8	9							16	17	1	1	2		2	2	2	2	2	1	1	2		2	2	2	2	2
419	160	1	8	1	1	1	1	2	5	1	1	1	1	1	2							9		11							1	1	2		3	4	1	3	3	1	1			3	4	2	3	3
417	160	2	5	1	1	1	1	2	5	1	2	1	1	1								9		11					16	17
418	161	1	0	1	2	1	1	2	5	1	1	1	1	1	2																1	1	2		3	3	2	3	3	1	1	2		3	3	2	3	3
413	161	2	4	1	2	1	1	2	5	1	2	1	1	1							8	9		11					16	17	1	1	2		2	3	2	3	2
111	162	1	8	1	2	1	1	4	11	1	1	1	1	1										11	12	13				17	1	1			3	3	1	3	3
92	162	2	5	1	2	1	1	4	11	1	2	1	1	1								9		11	12				16	17
216	163	1	12	1	2	1	1	4	11	1	1	1	1	1								9			12	13			16	17	1	1			3	4	1	3	3
94	163	2	10	1	2	1	1	4	11	1	2	1	1	1								9		11					16	17
145	164	1	10	1	2	1	1	4	11	1	1	1	1	1	2							9		11	12	13			16	17	1	1			3	4	1	3	3	2
87	164	2	4	1	2	1	1	4	11	1	2	1	1	1								9		11						17
215	165	1	20	1	2	1	1	4	11	1	1	1	1	1										11	12	13			16	17	1	1			3	4	1	3	3
93	165	2	8	1	2	1	1	4	11	1	2	1	1	1								9		11					16	17
112	166	1	12	1	1	1	1	4	11	1	1	1	1		2							9																		1	1	2		3	4	2	3	3
114	166	2	10	1	1	1	1	4	11	1	2	1	1	1								9		11	12
106	167	1	0	1	1	1	1	4	11	1	1	1	1		2							9																		1	1	2		3	4	2	3	3
128	167	2	1	1	1	1	1	4	11	1	2	1	1	1								9		11	12	13				17
105	168	1	10	1	1	1	1	4	11	1	1	1	1		2							9																		1	1	2		3	4	2	3	3
115	168	2	8	1	1	1	1	4	11	1	2	1	1	1								9		11		13			16	17	2	2			2	3	2		2
108	169	1	5	1	1	1	1	4	11	1	1	1	1		2							9																		1	1	2		2	3	4	2	2
122	169	2	8	1	1	1	1	4	11	1	2	1	1	1								9							16	17
236	17	1	16	1	1	1	2	7	20	1	1	1	1		2							9																		1	1	2		3	4	2	3	3
235	17	2	12	1	1	1	2	7	20	1	2	1	1	1	2						8	9							16	17										2
109	170	1	0	1	1	1	1	4	11	1	1	1	1		2							9																		1	1	2		3	4	2	3	3
127	170	2	0	1	1	1	1	4	11	1	2	2	1	1										11					16	17
107	171	1	3	1	1	1	1	4	11	1	1	1	1		2							9																		1	1	4		2	3	2	2	2
131	171	2	5	1	1	1	1	4	11	1	2	1	1	1								9		11					16	17
113	172	1	09	1	1	1	1	5	12	1	1	1	1	1				5								13			16	17	1	1	4	5	3	4	1	3	3
116	172	2	5	1	1	1	1	5	12	1	2	1	1	1												13			16	17	1	1	2	4	1	1	2	1	1
103	173	1	12	1	1	1	1	5	12	1	1	1	1	1																	1	1			3	3	1	3	3
104	173	2	10	1	1	1	1	5	12	1	2	1	1	1	2				6	7	8	9	10	11	12	13			16	17	2	2			3	3	2		2	1	2			3	3	2		3
102	174	1	10	1	1	1	1	5	12	1	1	1	1	1	2										12						1	1	2		3	4	2	3	3	1	1	2		3	4	1	3	3
101	174	2	10	1	1	1	1	5	12	1	2	1	1	1	2				6	7		9	10	11	12		14		16	17	2	2			3	3	2		3	1	2			3	3	2		3
110	175	1	17	1	1	1	1	5	12	1	1	1	1		2			5			8							15	16	17										1	1	2	5	3	4	5	3	3
121	175	2	17	1	1	1	1	5	12	1	2	1	1	1	2														16	17	1	1	2		2	3	2	2	2	1	1	2		2	3	2	2	2
119	176	1	17	1	1	1	1	5	12	1	1	1	1		2			5			8			11	12			15	16	17										1	1	4	5	3	4	5	3	3
117	176	2	12	1	1	1	1	5	12	1	2	1	1	1	2							9		11		13			16	17	1	1	2	4	2	2	4	2	3	1	1	2	4	2	2	4	2	2
120	177	1	16	1	1	1	1	5	12	1	1	1	1		2			5						11	12			15	16	17										1	1	4	5	3	4	5	3	3
118	177	2	10	1	1	1	1	5	12	1	2	1	1	1	2										12				16	17	1	1	2		2	2	2	2	2	1	1	2		2	2	2	2	2
98	178	1	18	1	1	1	1	5	12	1	1	1	1	1											12						1	1	2		3	4	1	3	3
96	178	2	17	1	1	1	1	5	12	1	2	1	1	1	2				6	7		9	10	11	12	13	14			17	2	2			3	3	2		3	1	2			3	3	2		3
100	179	1	18	1	1	1	1	5	12	1	1	1	1	1	2											13					1	1	2		3	3	2	3	3	1	1	2		3	4	2	3	3
99	179	2	10	1	1	1	1	5	12	1	2	1	1	1	2						8	9	10	11	12	13	14		16		2	2			3	4	2		3	1	2			3	4	2		3
241	18	2	12	1	1	1	2	7	20	1	2	1	1	1	2							9		11	12	13			16	17										2
359	180	1	8	1	1	1	2	10	25	1	1	1	1	1	2						8			11				15	16	17	1	1	2	4	3	4	2	3	3	1	1	2	4	3	4	2	3	3
340	180	2	3	1	1	1	2	10	25	1	2	1	1	1	2						8	9		11		13			16	17	1	1	2	4	2	2	2	2	2	1	1	2		2	2	2	2	2
307	181	1	9	1	1	1	2	10	25	1	1	1	1		2							9																		1	1	2		3	4	1	3	3
360	181	2	6	1	1	1	2	10	25	1	2	1	1	1	2						8	9		11	12	13			16	17										2
365	182	1	10	1	1	1	2	10	25	1	1	1	1	1	2						8	9	10	11					16	17	1	1	2	4	3	4	2	3	3	1	1	2	4	3	4	2	3	3
341	182	2	12	1	1	1	2	10	25	1	2	1	1	1	2						8	9		11		13			16	17	1	1	2		2	2	2	2	2	1	1	2		2	2	2	2	2
304	183	1	5	1	1	1	2	10	25	1	1	1	1	1	2							9									2	2			3	3	2		3	1	2			3	3	2		3
295	183	2	10	1	1	1	2	10	25	1	2	1	1	1	2			5	6	7	8	9	10	11	12	13		15	16	17	2	2			3	4	2		3	1	2			3	4	2		3
305	184	1	10	1	1	1	2	10	25	1	1	1	1	1								9									2	2			3	4	2		3
292	184	2	9	1	1	1	2	10	25	1	2	1	1	1						7	8	9	10	11			14	15	16	17	2	2			3	4	2		3
314	185	1	10	1	1	1	2	10	25	1	1	1	1	1										11	12						1	1	2		3	4	2	3	3
361	185	2	12	1	1	1	2	10	25	1	2	1	1	1										11		13			16	17
306	186	1	5	1	1	1	2	10	25	1	1	1	1	1								9		11							1	1	2		3	3	2	3	3
291	186	2	3	1	1	1	2	10	25	1	2	1	1	1						7		9		11	12	13			16	17	2	2			3	3	2		2
363	187	1	10	1	1	1	2	10	25	1	1	1	1	1	2						8	9	10	11					16	17	1	1	2	4	3	4	2	3	3	1	1		4	3	4	2	3	3
348	187	2	10	1	1	1	2	10	25	1	2	1	1	1	2						8	9		11		13			16	17	1	1	2		2	2	2	2	2	1	1	2		2	2	2	2	2
366	188	1	09	1	1	1	2	10	25	1	1	1	1	1	2						8	9	10	11	12	13	14		16	17	1	1	2	4	3	4	2	3	3	1	1	2	4	3	4	2	3	3
342	188	2	9	1	1	1	2	10	25	1	2	1	1	1								9			12	13			16	17	1	1	2		2	2	2	2	2
364	189	2	4	1	1	1	2	8	23	1	2	1	1	1	2						8	9		11	12	13			16	17										2
396	19	1	5	1	1	1	1	3	9	1	1	1	1	1	2							9		11							1	1	2		3	3	2	3	3	1	2			3	3	2		3
65	19	2	8	1	1	1	1	3	9	1	2	1	1	1								9		11	12	13			16	17
308	190	1	18	1	1	1	2	8	23	1	1	1	1	1	2							9									1	1	2		3	3	2	3	3	1	1	2		3	3	2	3	3
290	190	2	10	1	1	1	2	8	23	1	2	1	1	1	2						8	9	10	11	12	13	14		16	17	2	2			3	4	2		3	1	2			3	4	2		3
369	191	1	12	1	1	1	2	8	23	1	1	1	1	1	2			5			8	9	10	11	12	13			16	17	1	1	2	4	3	4	2	3	3	1	1	2	4	3	3	2	3	3
345	191	2	12	1	1	1	2	8	23	1	2	1	1	1	2						8	9		11	12	13				17	1	1	2		2	2	2	2	2	1	1	2		2	2	2	2	2
303	192	1	5	1	1	1	2	8	23	1	1	1	1	1	2							9									2	2			3	3	2		3	1	2			3	3	2		3
294	192	2	7	1	1	1	2	8	23	1	2	1	1	1	2				6	7	8	9	10	11	12	13	14	15	16	17	2	2			3	4	2		3	1	2			3	4	2		3
302	193	1	5	1	1	1	2	8	23	1	1	1	1	1	2							9		11							2	2			3	3	2		3	1	2			3	3	2		3
293	193	2	15	1	1	1	2	8	23	1	2	1	1	1						7	8	9	10	11		13	14	15	16	17	2	2			3	4	2		3
367	194	1	09	1	1	1	2	8	23	1	1	1	1	1	2			5			8		10						16	17	1	1	2	4	3	4	2	3	3	1	1	2	4	3	4	2	3	3
343	194	2	5	1	1	1	2	8	23	1	2	1	1	1	2						8	9	10						16	17	1	1	2		2	2	2	2	2	1	1	2		2	2	2	2	2
313	195	1	16	1	1	1	2	8	23	1	1	1	1	1								9		11	12						1	1	2		3	4	2	3	3
362	195	2	15	1	1	1	2	8	23	1	2	1	1	1							8	9		11	12	13			16	17
368	196	1	12	1	1	1	2	8	23	1	1	1	1	1	2			5			8	9	10	11	12	13			16	17	1	1	2	4	3	4	2	3	3	1	1	2	5	3	3	2	3	3
344	196	2	9	1	1	1	2	8	23	1	2	1	1	1	2						8	9	10	11	12	13			16	17	1	1	2		2	2	2	2	2	1	1	2		2	2	2	2	2
309	197	1	5	1	1	1	3	11	26	1	1	1	1	1	2									11	12						2	2			3	3	2		3	1	2			3	3	2		3
300	197	2	0	1	1	1	3	11	26	1	2	1	1		2									11	12	13														1	2			3	4	2		3
323	198	1	0	1	1	1	3	11	26	1	1	1	1	1	2										12						2	2			3	3	2		3	1	2			3	3	2		3
299	198	2	0	1	1	1	3	11	26	1	2	1	1		2										12	13														1	2			3	4	2		3
322	199	2	6	1	1	1	3	11	26	1	2	1	1	1										11		13				17	1	1			3	4	1	3	3
318	199	1	0	1	1	1	3	11	26	1	1	1	1	1										11	12						4	4			2	2	4		2
195	2	1	10	1	1	1	2	7	18	1	1	1	1	1	2							9									2	2			3	3	2		3	1	2			3	3	2		3
194	2	2	5	1	1	1	2	7	18	1	2	1	1	1	2				6	7	8	9		11	12	13		15	16			6			3	4	6		3	1	6			3	4	6		3
193	20	1	5	1	1	1	2	7	18	1	1	1	1	1	2									11	12						2	2			3	3	2		3	1	2			3	3	2		3
191	20	2	4	1	1	1	2	7	18	1	2	1	1	1	2				6	7	8	9		11	12	13			16	17	2	2			3	4	2		3	1	2			3	4	2		3
310	200	1	10	1	1	1	3	11	26	1	1	1	1	1	2										12	13					2	2			3	3	2		3	1	2			3	2	2		3
298	200	2	0	1	1	1	3	11	26	1	2	1	1		2										12	13														1	2			3	4	2		3
337	201	1	0	1	1	1	3	11	26	1	1	1	1	1	2										12	13					2	2			3	3	2		3	1	2			3	3	2		3
297	201	2	0	1	1	1	3	11	26	1	2	1	1		2							9		11	12	13														1	2			3	4	2		3
320	202	1	5	1	1	1	3	11	26	1	1	1	1	1										11	12						1	1	2	4	2	2	2	2	2
301	202	2	0	1	1	1	3	11	26	1	2	1	1		2							9		11	12	13														1	2			3	4	2		3
389	203	1	5	1	1	1	3	11	26	1	1	1	1	1																	2	2			3	4	2		3
373	203	2	5	1	1	1	3	11	26	1	2	1	1	1											12	13			16	17	1	1	2	5	2	2	5	2	2
423	204	1	1	1	1	1	3	11	26	1	1	1	1		2							9		11																1	1	2		3	3	2	3	3
412	204	2	3	1	1	1	3	11	26	1	2	1	1	1								9		11	12	13			16	17	1	1	2		2	2	2	2	2
321	205	1	01	1	1	1	3	11	26	1	1	1	1	1										11	12						1	1	2	4	3	4	1	3	3
356	205	2	10	1	1	1	3	11	26	1	2	1	1	1															16	17	1	1	2	5	2	2	5	2	2
354	206	2	0	1	1	1	3	11	26	1	2	1	1	1										11						17	1	1	2	4	2	3	2	3	3
370	207	1	02	1	1	1	3	11	26	1	1	1	1	1				5			8	9		11	12	13	14		16	17	1	1	2	4	3	4	2	3	3
378	207	2	1	1	1	1	3	11	26	1	2	1	1	1								9		11	12	13			16	17	1	1	2	5	2	2	5	2	2
315	208	1	0	1	1	1	3	11	26	1	1	1	1	1											12						1	1	2	5	2	2	2	2	2
346	208	2	9	1	1	1	3	11	26	1	2	1	1	1								9		11	12	13				17	1	1	2	5	2	3	2	2	2
382	209	1	03	1	1	1	3	11	26	1	1	1	1	1				5			8	9		11	12	13		15	16	17	1	1	2	4	3	4	2	3	3
393	209	2	5	1	1	1	3	11	26	1	2	1	1		2							9			12	13														1	2			3	4	2		3
182	21	1	9	1	2	1	2	9	18	1	1	1	1	1	2							9		11							2	2			3	3	2		3	1	2			3	3	2		3
183	21	2	6	1	2	1	2	7	18	1	2	1	1	1	2				6		8	9		11	12	13			16	17	2	2			3	4	2		3	1	2			3	4	2		3
317	210	1	0	1	1	1	3	11	26	1	1	1	1	1										11							1	1	2	5	3	4	2	3	3
374	210	2	1	1	1	1	3	11	26	1	2	1	1	1								9			12	13			16	17	1	1	2	5	2	2	5	2	2
384	211	1	17	4	1	1	3	11	26	1	1	1	1	1				5			8	9			12	13		15		17	1	1	2	4	3	4	1	3	3
372	211	2	1	1	1	1	3	11	26	1	2	1	1	1								9		11		13			16	17	1	1	4	5	2	2	5	2	2
391	212	1	2	1	1	1	3	11	26	1	1	1	1	1	2									11							2	2			3	2	2		3	1	2			3	2	2		3
379	212	2	12	1	1	1	3	11	26	1	2	1	1	1	2						8	9		11	12	13			16	17	1	1	2	4	2	2	2	2	2	1	1	2	4	2	3	2	2	2
371	213	1	3	1	1	1	3	11	26	1	1	1	1	1							8	9		11				15			1	1	2	4	3	3	2	3	3
377	213	2	1	1	1	1	3	11	26	1	2	1	1	1										11	12	13			16	17	1	1	2	5	2	3	5	2	2
392	214	1	10	1	1	1	3	11	26	1	1	1	1	1	2																2	2			3	4	2		3	1	2			3	4	2		3
375	214	2	1	1	1	1	3	11	26	1	2	1	1	1								9		11	12	13			16	17	1	1	2	5	2	2	5	2	2
324	215	1	6	1	1	1	3	11	26	1	1	1	1	1	2							9			12						2	2			3	2	2		3	1	2			3	2	2		2
376	215	2	5	1	1	1	3	11	26	1	2	1	1	1								9		11	12	13			16	17	1	1	2	5	2	3	5	2	2
316	216	1	3	1	1	1	3	11	26	1	1	1	1	1								9									1	1	2	5	2	2	2	2	2
355	216	2	3	1	1	1	3	11	26	1	2	1	1	1								9							16	17	1	1	2	5	2	2	5	2	2
352	217	1	5	1	1	1	3	11	26	1	1	1	1	1								9				13				17	1	1	2	4	3	3	1	3	3
390	217	1	5	1	1	1	3	11	26	1	1	1	1		2									11		13														1	2			3	4	2		3
89	218	1	13	1	1	1	1	3	10	1	1	1	1	1											12						1	1	2		2	2	2	2	2
280	218	2	12	1	1	1	1	3	10	1	2	1	1	1	2									11	12				16	17	1	1			4	4	1	3	3	1	1			3	4	1	3	3
84	219	1	10	1	1	1	1	3	10	1	1	1	1	1								9									1	1	2		3	4	1	3	3
357	219	2	3	1	1	1	1	3	10	1	2	1	1	1	2						8	9		11	12	13			16	17	1	1	2		2	2	2	2	2	1	1	2		2	2	2	2	2
190	22	1	10	1	1	1	2	7	18	1	1	1	1	1	2							9		11							2	2			3	4	2		3	1	1			4	4	1	4	4
192	22	2	8	1	1	1	2	7	18	1	2	1	1	1	2				6	7	8	9		11	12	13	14		16	17	2	2			3	4	2		3	1	2			3	4	2		3
95	220	1	11	1	1	1	1	3	10	1	1	1	1	1	2						8								16	17	1	1	2	5	3	4	1	3	3	1	1	4	5	3	4	1	3	3
259	220	2	10	1	1	1	1	3	10	1	2	1	1	1	2						8								16	17	1	1	2		2	2	2	2	2	1	1	2		2	2	2	2	2
209	23	1	0	1	1	1	2	7	18	1	1	1	1	1								9		11	12						1	1	2		3	4	2	3	3
188	23	2	0	1	1	1	2	7	18	1	2	1	1	1	2						8	9		11	12	13			16	17										2
218	24	1	08	1	1	1	2	7	18	1	1	1	1	1	2			5				9		11	12	13	14		16	17	1	1	2	5	3	4	2	3	3	1	2			3	4	2		3
225	24	2	9	1	1	1	2	7	18	1	2	1	1	1	2						8	9			12	13			16	17	1	1	2		2	2	2	2	2	1	1	2		2	2	2	2	2
208	25	1	10	1	2	1	2	7	18	1	1	1	1		2							9																		1	1	2	4	3	4	2	3	3
189	25	2	12	1	2	1	2	7	18	1	2	1	1	1	2						8	9		11	12	13			16	17										2
185	26	1	12	1	2	1	2	7	18	1	1	1	1	1	2						8	9		11	12	13			16	17	1	1	4	5	3	3	4	3	3	1	1	4	5	3	3	4	3	3
329	26	2	17	1	2	1	2	7	18	1	2	1	1	1	2						8	9			12	13			16	17	1	1	2	4	2	3	2	2	2	1	1	2	4	2	2	2	2	2
210	27	1	18	1	1	1	2	7	18	1	1	1	1	1	2							9		11							1	1	2		3	4	1	3	3	1	1	2		3	3	1	3	3
184	27	2	12	1	1	1	2	7	18	1	2	1	1	1	2						8	9		11	12	13			16	17										2
217	28	1	10	1	1	1	2	7	18	1	1	1	1	1							8	9		11	12	13		15		17	1	1	3	4	3	3	4	3	3
226	28	2	9	1	1	1	2	7	18	1	2	1	1	1	2						8	9		11	12	13			16	17	1	1	3	4	2	2	4	2	2	1	1	3	4	2	2	4	2	2
186	29	1	8	1	2	1	2	7	18	1	1	1	1	1	2							9		11	12						1	1	2		2	4	2	3	3	1	1	2		3	4	1	3	3
187	29	2	10	1	2	1	2	7	18	1	2	1	1	1	2						8	9	10	11	12	13			16	17	2	2			3	4	2		3	1	2			3	4	2		3
201	3	1	0	1	2	1	2	7	18	1	1	1	1	1	2							9		11							1	1	2		3	3	2	3	3	1	1	2		3	3	2	3	3
200	3	2	1	1	2	1	2	7	18	1	2	1	1	1	2					7	8	9		11	12	13	14		16	17	2	2			3	4	2		3	1	2			3	4	2		3
51	30	1	9	1	1	1	1	3	6	1	1	2	1	1	2				6	7		9	10	11	12	13				17	1	1			3	4	1	3	3	1	1			3	4	1	3	3
29	31	1	14	4	1	1	1	3	6	1	1	1	1	1							8						14		16	17	1	1	4	5	2	3	4	2	2
407	31	2	12	1	1	1	1	3	6	1	2	1	1	1															16	17	1	1	2	4	2	3	2	2	2
28	32	1	05	1	1	1	1	3	6	1	1	1	1	1								9	10	11	12		14	15	16	17
33	32	2	12	1	1	1	1	3	6	1	2	1	1	1															16	17
35	33	1	03	1	1	1	1	3	6	1	1	1	1	1	2						8	9		11	12		14		16	17	1	1	4	5	3	4	6	3	3	1	1	4	6	3	3	5	3	3
30	33	2	1	1	1	1	1	3	6	1	2	1	1	1	2							9		11		13			16	17	1	1	2	4	3	1	2	3	3	1	1	2	4	3	1	2	3	3
14	34	2	5	1	1	1	1	3	6	1	2	1	1	1	2							9		11		13					1	1	2		2	2	2	2	2	1	2			2	2	2		2
38	35	1	12	1	1	1	1	3	6	1	1	1	1	1	2						8			11						17	1	1	2	6	3	4	5	3	3	1	1	2	5	3	4	5	3	3
36	35	2	16	1	1	1	1	3	6	1	2	1	1	1	2														16	17	1	1	2		2	2	2	2	2	1	1	2		2	2	2	2	2
26	36	1	08	1	2	1	1	3	6	4	1	1	1	1								9			12		14	15	16	17
13	36	2	5	1	2	1	1	3	6	1	2	1	1	1										11							2	2			2	2	2		2
169	37	1	05	1	1	1	2	6	16	1	1	1	1	1	2						8	9				13			16	17	1	1	2	4	3	4	1	3	3	1	1	2		3	3	2	3	3
328	37	2	7	1	1	1	2	6	16	1	2	1	1	1	2						8	9				13			16	17	1	1	2	4	2	2	2	2	2	1	1	2	4	2	1	2	2	2
152	38	1	8	1	1	1	2	6	16	1	1	1	1	1	2			5			8	9			12	13			16	17	1	1	2	5	3	4	1	3	3	1	1	2	5	3	4	2	3	3
326	38	2	10	1	1	1	2	6	16	1	2	1	1	1	2						8	9			12	13			16	17	1	1	2		2	2	2	2	2	1	1	2		2	2	2	2	2
170	39	1	08	1	1	1	2	6	16	1	1	1	1	1	2						8	9		11	12	13		15	16	17	1	1	2	5	3	4	2	3	3	1	1	2	5	3	4	2	3	3
327	39	2	9	1	1	1	2	6	16	1	2	1	1	1	2						8	9		11	12	13			16	17	1	1	2		2	2	2	2	2	1	1	2		2	2	2	2	2
221	4	1	02	1	2	1	2	7	18	1	1	1	1	1				5			8	9		11	12	13		15		17	1	1	2	4	3	3	2	3	3
222	4	2	1	1	2	1	2	7	18	1	2	1	1	1				5				9		11	12	13			16	17	1	1	2		2	2	2	2	2
172	40	1	10	1	1	1	2	6	16	1	1	1	1		2			5			8	9		11		13			16	17										1	1	2	5	3	4	5	3	3
325	40	2	8	1	1	1	2	6	16	1	2	1	1		2						8	9		11		13			16	17										1	1	2		2	2	2	2	2
158	41	1	05	1	1	1	2	6	16	1	1	1	1	1	2						8	9		11			14		16	17	1	1	2	4	3	4	1	3	3	1	1	2	4	3	4	1	3	3
176	41	2	9	1	1	1	2	6	16	1	2	1	1	1	2						8	9		11		13			16	17	1	1	2	4	2	2	2	2	2	1	1	2		2	2	2	2	2
272	42	1	10	1	1	1	2	7	21	1	1	1	1	1	2							9		11							1	1	2		3	4	2	3	3	1	1	2		3	4	2	3	3
268	42	2	9	1	1	1	2	7	21	1	2	1	1	1							8	9		11	12	13			16	17
278	43	1	06	1	1	1	2	7	21	1	1	1	1	1	2			5			8	9	10	11			14			17	1	1	2	4	3	4	2	3	3	1	1	2	3	3	4	2	3	3
338	43	2	1	1	1	1	2	7	21	1	2	1	1		2			5			8	9		11					16	17										1	1	2		2	2	2	2	2
275	44	1	0	1	1	1	2	7	21	1	1	1	1		2							9				13														1	2			3	3	2		3
265	44	2	0	1	1	1	2	7	21	1	2	1	1	1	2			5	6	7	8	9	10	11	12	13	14		16	17	2	2			3	4	2		3	1	2			3	4	2		3
269	45	1	10	1	1	1	2	7	21	1	1	1	1	1	2							9		11							1	1			3	4	2	3	3	1	1			3	4	2	3	3
264	45	2	5	1	1	1	2	7	21	1	2	1	1	1							8	9		11	12	13			16	17	1	1	2		2	3	2	3	2
267	46	1	16	1	1	1	2	7	21	1	1	1	1	1	2									11	12						1	1	2		3	3	2	3	3	1	1	2		3	4	1	3	3
271	46	2	0	1	1	1	2	7	21	1	2	1	1	1							8	9		11	12	13
277	47	1	16	1	2	1	2	7	21	1	1	1	1	1	2						8	9	10	11			14		16	17	1	1	2	4	3	4	2	3	3	1	1	2	5	3	4	2	3	3
289	47	2	10	1	2	1	2	7	21	1	2	1	1	1	2						8			11					16	17	1	1	2		2	2	2	2	2	1	1	2		2	2	2	2	2
276	48	1	0	1	1	1	2	7	21	1	1	1	1		2							9			12															1	2			3	3	2		3
266	48	2	0	1	1	1	2	7	21	1	2	1	1	1	2					7	8	9	10	11	12	13	14		16	17	2	2			3	3	2		3	1	2			3	4	2		3
44	49	1	8	1	1	1	1	3	7	1	1	2	1	1								9		11	12				16	17	1	1			3	3	1	3	3
23	49	2	8	1	1	1	1	3	7	1	2	2	1	1								9		11	12
214	5	1	8	1	2	1	2	7	18	1	1	1	1	1								9			12						1	1	2		3	4	2	3	3
207	5	2	5	1	2	1	2	7	18	1	2	1	1	1	2						8	9		11		13			16	17	1	1	2		2	2	2	2	2	1	1	2		2	2	2	2	2
15	50	1	3	1	1	1	1	3	7	1	1	1	1		2							9																		1	1	2		3	4	2	3	3
41	50	2	8	1	1	1	1	3	7	1	2	1	1	1	2			5	6	7		9		11	12	13			16	17	2	2			3	3	2		3	1	2			3	3	2		3
17	51	1	9	1	1	1	1	3	7	1	1	1	1		2							9																		1	1	2		3	4	2	3	3
39	51	2	9	1	1	1	1	3	7	1	2	1	1	1	2				6	7		9		11		13			16	17	2	2			3	3	2		3	1	2			3	3	2		3
43	52	1	9	1	1	1	1	3	7	1	1	2	1	1								9		11	12				16	17	1	1			3	3	1	3	3
22	52	2	4	1	1	1	1	3	7	1	2	1	1	1												13
16	53	1	3	1	1	1	1	3	7	1	1	1	1		2							9																		1	1	2		3	4	2	3	3
42	53	2	5	1	1	1	1	3	7	1	2	1	1	1	2				6			9	10	11	12	13	14			17	2	2			3	3	2		3	1	2			3	3	2		3
451	54	2	10	1	1	1	1	3	7	1	2	1	1	1	2							9		11	12	13			16	17	1	1	2	4	2	3	2	2	2	1	1	2	4	2	3	2	2	2
453	55	1	3	1	1	1	1	3	7	1	1	1	1	1	2																2	2			3	4	2		3	1	2			3	3	2		3
34	55	2	6	1	1	1	1	3	7	1	2	1	1	1	2										12	13					2	2			3	3	2		3	1	2			3	4	2		3
446	56	1	9	1	1	1	1	3	7	1	1	1	1	1	2								10	11	12						1	1	2		3	3	2	3	3	1	1	2		3	3	2	3	3
37	56	2	5	1	1	1	1	3	7	1	2	1	1	1	2				6	7		9		11	12	13			16	17	2	2			3	3	2		3	1	2			3	3	2		3
45	57	1	8	1	1	1	1	3	7	1	1	2	1	1	2					7		9	10	11	12	13				17	1	1			3	4	1	3	3	1	2			3	4	2		3
459	57	2	08	1	1	1	1	3	7	1	2	1	1		2						8	9		11	12	13			16	17										1	1	2		3	3	2	3	2
457	58	1	18	1	1	1	1	3	7	1	1	1	1	1	2																1	1	2		3	3	2	3	3	1	1	2		3	3	2	3	3
448	58	2	17	1	1	1	1	3	7	1	2	1	1		2						8	9		11	12	13			16	17										1	1	2		2	3	2	2	2
461	59	1	17	1	1	1	1	2	3	1	1	1	1	1	2						8	9		11	12	13			16	17	1	1	2		3	4	1	3	3	1	1			3	4	1	3	3
458	59	2	12	4	1	1	1	2	3	1	2	1	1	1	2							9		11	12	13			16	17	1	1	4		2	2	4	2	2	1	1		4	2	2	4	2	2
211	6	1	8	1	1	1	2	7	18	1	1	1	1	1	2							9		11							1	1	2	4	3	4	2	3	3	1	1	2	4	3	4	2	3	3
198	6	2	9	1	1	1	2	7	18	1	2	1	1	1	2						8	9		11	12	13			16	17										2
460	60	1	12	1	1	1	1	2	3	1	1	1	1	1	2																1	1	2		3	3	2	3	3	1	1	2		3	3	2	3	3
449	60	2	8	1	1	1	1	2	3	1	2	1	1	1	2							9		11	12	13			16	17	1	1	2		2	3	2	2	2	1	1	2		2	3	2	2	2
380	61	1	10	1	1	1	1	2	3	1	1	1	1	1	2						8	9			12	13			16	17	1	1	2		3	4	1	3	3	1	1	2		2	4	1	3	3
32	61	2	9	1	1	1	1	2	3	1	2	1	1	1	2							9		11	12				16	17	1	1	2		2	2	2	2	2	1	1	2		2	2	2	2	2
279	62	1	10	1	1	1	2	7	21	1	1	1	1	1	2			5			8	9		11	12	13			16	17	1	1	2	4	3	4	2	3	3	1	1	2	4	3	4	2	3	3
339	62	2	5	1	1	1	2	7	21	1	2	1	1	1	2						8	9		11	12	13			16	17	1	1	2		2	2	2	2	2	1	1	2		2	2	2	2	2
274	63	1	12	1	1	1	2	7	21	1	1	1	1	1	2							9									2	2			3	3	2		3	1	2			3	3	2		3
284	63	2	10	1	1	1	2	7	21	1	2	1	1	1	2					7	8	9	10	11	12	13		15	16	17	2	2			3	4	2		3	1	2			3	4	2		3
273	64	1	5	1	1	1	2	7	21	1	1	1	1	1	2							9									1	1	2	4	3	3	2	3	3	1	1	2	4	3	4	2	3	3
270	64	2	5	1	1	1	2	7	21	1	2	1	1	1							8	9		11	12	13			16	17
49	65	1	12	1	1	1	1	2	2	1	1	2	1	1										11					16	17
441	65	2	7	1	1	1	1	2	2	1	2	1	1		2						8	9		11	12	13			16	17										1	1	2		2	3	2	2	2
46	66	1	12	1	1	1	1	2	2	1	1	2	1	1	2			5	6	7		9	10	11	12	13				17	1	1			3	4	1	3	3	1	2			3	4	2		3
398	66	2	10	1	1	1	1	2	2	1	2	1	1	1								9		11		13				17	2	2			3	3	2		3
437	67	1	10	1	1	1	1	1	1	1	1	1	1	1	2																1	1	2		3	3	2	3	3	1	2			3	3	2		3
27	67	2	8	1	1	1	1	2	2	1	2	1	1	1	2																2	2			3	3	2		3	1	2			3	3	2		3
438	68	1	3	1	1	1	1	2	2	1	1	1	1	1	2							9									2	2			3	3	2		3	1	2			3	3	2		3
394	68	2	7	1	1	1	1	2	2	1	2	1	1	1	2					7		9	10	11	12	13				17	2	2			2	3	2		2	1	2			2	3	2		2
445	69	1	18	1	1	1	1	2	2	1	1	1	1	1	2							9									1	1	2		3	4	2	3	3	1	1	2		3	3	2	3	3
395	69	2	10	1	1	1	1	2	2	1	2	1	1	1	2							9			12	13				17	2	2			2	3	2		2	1	2			2	3	2		3
219	7	1	10	1	1	1	2	7	18	1	1	1	1	1	2			5			8	9		11	12	13			16	17	1	1	2	4	3	4	2	3	3	1	1	2	4	3	4	2	3	3
224	7	2	5	1	1	1	2	7	18	1	2	1	1	1	2						8	9		11	12	13			16	17	1	1	2		2	2	2	2	2	1	1	2	4	2	2	2	2	2
52	70	1	12	1	1	1	1	2	2	1	1	2	1	1								9							16	17
447	70	2	17	1	1	1	1	2	2	1	2	1	1	1	2						8	9		11		13			16	17	1	1	2		2	3	2	2	2	2
440	71	1	12	4	1	1	1	2	2	1	1	1	1	1	2							9									2	2			3	3	2		3	2
50	71	2	10	1	1	1	1	2	2	1	2	1	1	1	2						8	9	10	11	12	13			16	17	1	1			2	2	2	2	2	1	1	2		2	2	2	2	2
439	72	1	17	1	1	1	1	2	2	1	1	1	1	1	2							9		11	12						1	1	2		3	4	2	3	3	1	1	2		3	3	1	3	3
47	72	2	9	1	1	1	1	2	2	1	2	1	1	1	2							9	10	11	12	13			16	17	1	1	2	4	2	4	2	2	2	1	1	2	4	2	4	2	2	2
48	73	1	10	1	1	1	1	2	2	1	1	2	1	1	2				6	7		9	10	11	12	13		15		17	1	1			3	4	1	3	3	1	1			3	4	1	3	3
178	73	2	8	1	1	1	1	2	2	1	2	1	1	1	2						8	9		11	12	13			16	17	1	1	2	4	2	2	2	2	2	1	1	2	4	2	2	2	2	2
386	74	1	10	1	1	1	1	2	2	1	1	1	1	1	2			5			8	9	10	11	12	13				17	1	1	2	4	3	4	2	3	3	1	1	2	4	3	4	2	3	3
8	74	2	9	1	1	1	1	2	2	1	2	1	1	1	2							9	10	11		13					1	1	2	4	2	2	2	2	2	1	1	2	4	2	2	2	2	2
381	75	1	14	4	1	1	1	1	1	1	1	1	1	1	2						8	9		11	12	13			16	17	1	1	4	6	2	2	4	2	2	1	1	4	6	2	2	4	2	2
450	75	2	10	1	1	1	1	1	1	1	2	1	1	1	2							9		11	12	13			16	17	1	1	4	6	2	3	6	2	2	1	1	5	6	2	3	6	2	2
436	76	1	10	1	1	1	1	1	1	1	1	1	1	1	2																1	1	2		3	3	2	3	3	1	1	2		3	4	2	3	3
286	76	2	8	1	1	1	1	1	1	1	2	1	1	1	2				6	7	8	9	10	11	12	13		15	16	17	4	4			3	3	4		3	1	4			3	4	2		3
296	77	1	4	1	1	1	1	1	1	1	1	1	1	1								9									1	1	2		3	4	2	3	3
454	77	2	5	1	1	1	1	1	1	1	2	1	1	1	2							9		11	12	13			16	17	1	1	2		2	3	2	2	2	1	1	2		2	2	2	2	2
173	78	1	10	4	1	1	1	1	1	1	1	1	1	1								9									1	1	4		3	4	1	3	3
442	78	2	5	1	1	1	1	1	1	1	2	1	1	1	2						8	9		11	12	13			16	17	1	1	2		2	3	2	2	2	1	1	2		2	3	1	2	2
53	79	1	10	1	1	1	1	1	1	1	1	1	1	1	2									11	12	13			16	17	1	1			3	4	1	3	3	1	1			3	4	2	3	3
444	79	2	12	1	1	1	1	1	1	1	2	1	1		2						8	9				13			16	17										1	1	2		2	3	2	2	2
212	8	1	12	1	2	1	2	7	18	1	1	1	1	1	2							9		11							1	1	2		3	4	2	3	3	1	1	2		3	4	2	3	3
197	8	2	12	1	2	1	2	7	18	1	2	1	1	1	2						8	9		11		13			16	17										2
435	80	1	9	1	1	1	1	1	1	1	1	1	1	1	2							9									1	1	2		3	4	1	3	3	1	1	2		3	4	2	3	3
434	80	2	4	1	1	1	1	1	1	1	2	2	1	1	2						8	9		11		13			16	17	1	1	2		2	3	2	3	3	2
385	81	1	10	1	1	1	1	1	1	1	1	1	1	1	2			5			8	9	10	11	12	13	14		16	17	1	1	2	4	3	4	2	3	3	1	1	2	4	3	4	2	3	3
456	81	2	12	1	1	1	1	1	1	1	2	1	1	1	2							9		11	12	13			16	17	1	1	2	4	2	2	2	2	2	1	1	2	4	2	2	2	2	2
443	82	2	12	1	1	1	1	1	1	1	2	1	1		2						8			11	12	13			16	17										1	1	2		2	3	2	2	2
455	83	2	1	1	1	1	1	1	1	1	2	1	1	1	2							9		11					16	17	1	1	2		2	2	2	2	2	1	1	2		2	3	2	2	2
452	84	2	10	1	1	1	1	1	1	1	2	1	1	1	2							9		11	12	13			16	17	1	1	2	4	2	2	2	2	2	1	1	2	4	2	3	2	2	2
136	85	1	5	1	1	1	2	6	14	1	1	1	1		2							9		11																1	1	2		3	4	1	3	3
144	85	2	5	1	1	1	2	6	14	1	2	1	1	1	2						8	9		11	12	13			16	17										2
134	86	1	16	1	1	1	2	6	14	1	1	1	1	1	2							9		11	12	13					1	1	4		2	3	1	3	3	1	1	4		3	3	1	3	3
179	86	2	8	3	1	1	2	6	14	1	2	1	1	1	2						8	9		11	12	13			16	17	1	1	5		2	3	2	2	2	1	1	4		2	4	2	2	3
135	87	1	10	1	1	1	2	6	14	1	1	1	1		2							9		11																1	1	2		2	4	2	3	3
206	87	2	10	1	1	1	2	6	14	1	2	1	1	1							8	9		11	12	13			16	17	1	1	2		2	1	2	2	2
137	88	1	5	1	1	1	2	6	14	1	1	1	1	1								9		11	12						1	1	2		3	4	1	3	3
181	88	2	5	1	1	1	2	6	14	1	2	1	1	1							8	9		11	12	13			16	17
133	89	1	2	1	1	1	2	6	14	1	1	1	1	1	2							9		11	12						1	1	2		2	3	2	2	2	1	1			3	4	2	3	3
126	89	2	1	1	1	1	2	6	14	1	2	1	1	1							8	9		11	12	13			16	17
196	9	1	9	1	2	1	2	7	18	1	1	1	1	1	2							9		11							2	2			3	3	2		3	1	1	2		3	3	2	3	3
199	9	2	1	1	2	1	2	7	18	1	2	1	1	1	2				6	7	8	9	10	11	12	13	14		16	17	2	2			3	4	2		3	1	2			3	4	2		3
230	90	1	9	1	1	1	1	3	8	1	1	1	1		2						8	9		11	12	13				17										1	1	2	5	3	4	5	3	3
177	90	2	7	1	1	1	1	3	8	1	2	1	1	1	2						8	9		11	12	13			16	17	1	1	2		2	4	2	2	2	1	1	2		2	3	2	2	2
388	91	1	10	1	1	1	1	3	8	1	1	1	1	1	2						8	9	10	11	12	13			16	17	1	1	2	4	3	4	2	3	3	1	1	2	4	3	4	2	3	3
350	91	2	5	1	1	1	1	3	8	1	2	1	1	1	2						8	9		11	12	13				17	1	1	2		2	2	2	2	2	1	1	2		2	3	2	2	2
228	92	1	15	1	1	1	1	3	8	1	1	1	1	1								9	10	11		13		15	16	17	1	1	2	5	3	3	5	3	3
227	92	2	10	1	1	1	1	3	8	1	2	1	1	1								9		11	12	13			16	17	1	1	2		2	2	2	2	2
411	93	1	08	1	1	1	1	3	8	1	1	1	1	1	2						8	9	10	11	12	13			16	17	1	1	2	4	3	4	2	3	3	1	1	2	5	3	4	2	3	3
71	93	2	3	1	1	1	1	3	8	1	2	2	1	1	2						8	9	10	11	12	13			16	17	1	1	2		3	2	1	2	2	1	1	2		3	3	1	3	3
401	94	1	10	1	1	1	1	3	8	1	1	1	1	1	2						8	9	10	11	12	13			16	17	1	1	2	4	3	4	2	3	3	1	1	2	5	3	4	2	3	3
73	94	2	5	1	1	1	1	3	8	1	2	2	1	1	2						8			11	12	13			16	17	1	1	2		2	2	1	3	3	1	1	2		2	3	1	3	3
405	95	1	05	1	1	1	1	3	8	1	1	1	1	1	2						8	9	10	11	12	13			16	17	1	1	2	4	3	4	2	3	3	1	1	2	5	3	4	2	3	3
69	95	2	08	1	1	1	1	3	8	1	2	1	1	1	2						8			11	12	13			16	17	1	1	2		3	4	1	3	3	1	1	2		3	4	1	3	3
403	96	1	04	1	1	1	1	3	8	1	1	1	1	1	2						8	9	10	11	12	13			16	17	1	1	2	4	3	4	2	3	3	1	1	2	5	3	4	2	3	3
70	96	2	4	1	1	1	1	3	8	2	2	1	1	1	2						8	9		11	12	13			16	17	1	1	2		2	2	2	2	2	1	2			2	2	2		2
229	97	1	11	1	1	1	1	3	8	1	1	1	1	1								9		11	12	13				17	1	1	4	5	3	4	1	3	3
74	97	2	10	1	1	1	1	3	8	1	2	1	1	1	2							9		11		13			16	17	1	1	2		3	3	1	2	2	1	1	2		2	3	2	2	2
402	98	1	10	1	1	1	1	3	8	1	1	1	1	1	2						8	9	10	11	12	13			16	17	1	1	2	4	3	4	2	3	3	1	1	2	5	3	4	2	3	3
72	98	2	8	1	1	1	1	3	8	1	2	1	1	1	2						8	9	10	11	12	13			16	17	1	1			3	4	1	3	3	1	1	2		3	4	1	3	3
254	99	1	0	1	1	1	2	7	20	1	1	1	1	1								9		11	12						1	1	2		3	3	2	3	3
251	99	2	1	1	1	1	2	7	20	1	2	1	1	1							8			11	12	13			16	17
[truncated: 890 more columns]

## Sheet: Data-Dictionary
#	Data Label	Question	Option/Row	Column	Weightage
	RID	Respondent Id
	HHID	Household Id
9	G1.03	Gender of respondent	Man		1
10	G1.03	Gender of respondent	Woman		2
11	G1.06	Marital status of the respondent	Married		1
12	G1.06	Marital status of the respondent	Divorced		2
13	G1.06	Marital status of the respondent	Widowed		3
14	G1.06	Marital status of the respondent	Single		4
15	G1.06	Marital status of the respondent	Separated		5
16	G1.06	Marital status of the respondent	Cohabiting		6
17	G1.07	Religion of the respondent	Islam		1
18	G1.07	Religion of the respondent	Hinduism		2
19	G1.07	Religion of the respondent	Christianity		3
20	G1.07	Religion of the respondent	Others (Specify)		4
21	G1.08	Language of the interview	Bengali		1
103	G1.11	Type of household	Man and woman adult		1
104	G1.11	Type of household	Woman adult only		2
105	G1.11	Type of household	Man adult only		3
106	G1.11	Type of household	Polygamous		4
107	G1.12	Type of respondent	Primary man		1
108	G1.12	Type of respondent	Primary woman		2
109	G1.13	Does respondent (or household head) agree to be contacted for research purposes that will not cost him/her any money?	Yes		1
110	G1.13	Does respondent (or household head) agree to be contacted for research purposes that will not cost him/her any money?	No		2
111	G1.16	Ability to be interviewed alone	Alone		1
112	G1.16	Ability to be interviewed alone	With adult women present		2
113	G1.16	Ability to be interviewed alone	With adult men present		3
114	G1.16	Ability to be interviewed alone	With adults mixed gender present		4
115	G1.16	Ability to be interviewed alone	With children present		5
116	G1.16	Ability to be interviewed alone	With adults mixed gender and children present		6
117	Module_G2 Options A to Q	Select the following applicable activities	[FISHING/AQUACULTURE]Fish farming homestead pond		1
118	Module_G2 Options A to Q	Select the following applicable activities	[FISHING/AQUACULTURE]Fish farming commercial pond		2
119	Module_G2 Options A to Q	Select the following applicable activities	[FISHING/AQUACULTURE]Off shore fishing		3
120	Module_G2 Options A to Q	Select the following applicable activities	[FISHING/AQUACULTURE]In shore fishing		4
121	Module_G2 Options A to Q	Select the following applicable activities	[FISHING/AQUACULTURE]Shore fishing		5
122	Module_G2 Options A to Q	Select the following applicable activities	[POST FISHING]Fish processing / drying		6
123	Module_G2 Options A to Q	Select the following applicable activities	[POST FISHING]Fish storage		7
124	Module_G2 Options A to Q	Select the following applicable activities	[POST FISHING]Fish marketing and retailing (transportation/ selling/ trading of fish)		8
125	Module_G2 Options A to Q	Select the following applicable activities	[CROPS AND LIVESTOCK ]Food crop farming (i.e. types of crops to grow for consumption)		9
126	Module_G2 Options A to Q	Select the following applicable activities	[CROPS AND LIVESTOCK ]Cash crop farming (i.e. types of crops to grow for selling in the market)		10
127	Module_G2 Options A to Q	Select the following applicable activities	[CROPS AND LIVESTOCK ]Large livestock raising (cattle, buffaloes) and processing of milk or meat		11
128	Module_G2 Options A to Q	Select the following applicable activities	[CROPS AND LIVESTOCK ]Small Livestock raising (sheep, goats) and processing of milk or meat		12
129	Module_G2 Options A to Q	Select the following applicable activities	[CROPS AND LIVESTOCK ]Poultry and other animals raising (chickens, ducks, turkeys) and processing of eggs and/or meat		13
130	Module_G2 Options A to Q	Select the following applicable activities	[OTHER ACTIVITIES]Non-farm economic activities: Small business, self-employment, buy-and-sell		14
131	Module_G2 Options A to Q	Select the following applicable activities	[OTHER ACTIVITIES]Wage and salary employment: in-kind or monetary work both agriculture and other wage work		15
132	Module_G2 Options A to Q	Select the following applicable activities	[OTHER ACTIVITIES]Large, occasional household purchases (bicycles, land transportation vehicles)		16
133	Module_G2 Options A to Q	Select the following applicable activities	[OTHER ACTIVITIES]Routine household purchases (food for daily consumption or other household needs		17
134	G2.01.A	Did you yourself (singular) participate in Fish farming homestead pond in the past 12 months (that is during the last [one/two] cropping seasons), from [PRESENT MONTH] last year to [PRESENT MONTH] this year?	Yes		1
135	G2.01.A	Did you yourself (singular) participate in Fish farming homestead pond in the past 12 months (that is during the last [one/two] cropping seasons), from [PRESENT MONTH] last year to [PRESENT MONTH] this year?	No		2
136	G2.02.A	When decisions are made regarding Fish farming homestead pond, who is it that is normally involved in making the decision?	Self		1
137	G2.02.A	When decisions are made regarding Fish farming homestead pond, who is it that is normally involved in making the decision?	Partner/Spouse in HH		2
138	G2.02.A	When decisions are made regarding Fish farming homestead pond, who is it that is normally involved in making the decision?	Partner/Spouse outside HH		3
139	G2.02.A	When decisions are made regarding Fish farming homestead pond, who is it that is normally involved in making the decision?	Other HH member		4
140	G2.02.A	When decisions are made regarding Fish farming homestead pond, who is it that is normally involved in making the decision?	NON-HH, NON-FAMILY MEMBER		5
141	G2.02.A	When decisions are made regarding Fish farming homestead pond, who is it that is normally involved in making the decision?	NON-HH, FAMILY MEMBER		6
142	G2.02.A	When decisions are made regarding Fish farming homestead pond, who is it that is normally involved in making the decision?	NOT APPLICABLE		7
143	G2.03.A	How much input did you yourself (singular) have in making decisions about Fish farming homestead pond?	Little to no input in decisions		1
144	G2.03.A	How much input did you yourself (singular) have in making decisions about Fish farming homestead pond?	Some input in decisions		2
145	G2.03.A	How much input did you yourself (singular) have in making decisions about Fish farming homestead pond?	Input into most or all decisions		3
146	G2.03.A	How much input did you yourself (singular) have in making decisions about Fish farming homestead pond?	Not applicable / no decision made		4
147	G2.04.A	To what extent do you feel you yourself (singular) can participate in decisions regarding Fish farming homestead pond if you want(ed) to?	Not at all		1
148	G2.04.A	To what extent do you feel you yourself (singular) can participate in decisions regarding Fish farming homestead pond if you want(ed) to?	Small extent		2
149	G2.04.A	To what extent do you feel you yourself (singular) can participate in decisions regarding Fish farming homestead pond if you want(ed) to?	Medium extent		3
150	G2.04.A	To what extent do you feel you yourself (singular) can participate in decisions regarding Fish farming homestead pond if you want(ed) to?	To a high extent		4
151	G2.05.A	If there was disagreement in decisions regarding Fish farming homestead pond, whose opinion usually prevailed?	Self		1
152	G2.05.A	If there was disagreement in decisions regarding Fish farming homestead pond, whose opinion usually prevailed?	Partner/Spouse in HH		2
153	G2.05.A	If there was disagreement in decisions regarding Fish farming homestead pond, whose opinion usually prevailed?	Partner/Spouse outside HH		3
154	G2.05.A	If there was disagreement in decisions regarding Fish farming homestead pond, whose opinion usually prevailed?	Other HH member		4
155	G2.05.A	If there was disagreement in decisions regarding Fish farming homestead pond, whose opinion usually prevailed?	NON-HH, NON-FAMILY MEMBER		5
156	G2.05.A	If there was disagreement in decisions regarding Fish farming homestead pond, whose opinion usually prevailed?	NON-HH, FAMILY MEMBER		6
157	G2.05.A	If there was disagreement in decisions regarding Fish farming homestead pond, whose opinion usually prevailed?	NOT APPLICABLE		7
158	G2.06.A	How much input did you have in decisions about how much of the outputs of Fish farming homestead pond to keep for consumption at home rather than selling?	Little to no input in decisions		1
159	G2.06.A	How much input did you have in decisions about how much of the outputs of Fish farming homestead pond to keep for consumption at home rather than selling?	Some input in decisions		2
160	G2.06.A	How much input did you have in decisions about how much of the outputs of Fish farming homestead pond to keep for consumption at home rather than selling?	Input into most or all decisions		3
161	G2.06.A	How much input did you have in decisions about how much of the outputs of Fish farming homestead pond to keep for consumption at home rather than selling?	Not applicable / no decision made		4
162	G2.07.A	How much input did you yourself have in decisions about how to use of income generated from Fish farming homestead pond?	Little to no input in decisions		1
163	G2.07.A	How much input did you yourself have in decisions about how to use of income generated from Fish farming homestead pond?	Some input in decisions		2
164	G2.07.A	How much input did you yourself have in decisions about how to use of income generated from Fish farming homestead pond?	Input into most or all decisions		3
165	G2.07.A	How much input did you yourself have in decisions about how to use of income generated from Fish farming homestead pond?	Not applicable / no decision made		4
166	G2.01.B	Did you yourself (singular) participate in Fish farming commercial pond in the past 12 months (that is during the last [one/two] cropping seasons), from [PRESENT MONTH] last year to [PRESENT MONTH] this year?	Yes		1
167	G2.01.B	Did you yourself (singular) participate in Fish farming commercial pond in the past 12 months (that is during the last [one/two] cropping seasons), from [PRESENT MONTH] last year to [PRESENT MONTH] this year?	No		2
168	G2.02.B	When decisions are made regarding Fish farming commercial pond, who is it that is normally involved in making the decision?	Self		1
169	G2.02.B	When decisions are made regarding Fish farming commercial pond, who is it that is normally involved in making the decision?	Partner/Spouse in HH		2
170	G2.02.B	When decisions are made regarding Fish farming commercial pond, who is it that is normally involved in making the decision?	Partner/Spouse outside HH		3
171	G2.02.B	When decisions are made regarding Fish farming commercial pond, who is it that is normally involved in making the decision?	Other HH member		4
172	G2.02.B	When decisions are made regarding Fish farming commercial pond, who is it that is normally involved in making the decision?	NON-HH, NON-FAMILY MEMBER		5
173	G2.02.B	When decisions are made regarding Fish farming commercial pond, who is it that is normally involved in making the decision?	NON-HH, FAMILY MEMBER		6
174	G2.02.B	When decisions are made regarding Fish farming commercial pond, who is it that is normally involved in making the decision?	NOT APPLICABLE		7
175	G2.03.B	How much input did you yourself (singular) have in making decisions about Fish farming commercial pond?	Little to no input in decisions		1
176	G2.03.B	How much input did you yourself (singular) have in making decisions about Fish farming commercial pond?	Some input in decisions		2
177	G2.03.B	How much input did you yourself (singular) have in making decisions about Fish farming commercial pond?	Input into most or all decisions		3
178	G2.03.B	How much input did you yourself (singular) have in making decisions about Fish farming commercial pond?	Not applicable / no decision made		4
179	G2.04.B	To what extent do you feel you yourself (singular) can participate in decisions regarding Fish farming commercial pond if you want(ed) to?	Not at all		1
180	G2.04.B	To what extent do you feel you yourself (singular) can participate in decisions regarding Fish farming commercial pond if you want(ed) to?	Small extent		2
181	G2.04.B	To what extent do you feel you yourself (singular) can participate in decisions regarding Fish farming commercial pond if you want(ed) to?	Medium extent		3
182	G2.04.B	To what extent do you feel you yourself (singular) can participate in decisions regarding Fish farming commercial pond if you want(ed) to?	To a high extent		4
183	G2.05.B	If there was disagreement in decisions regarding Fish farming commercial pond, whose opinion usually prevailed?	Self		1
184	G2.05.B	If there was disagreement in decisions regarding Fish farming commercial pond, whose opinion usually prevailed?	Partner/Spouse in HH		2
185	G2.05.B	If there was disagreement in decisions regarding Fish farming commercial pond, whose opinion usually prevailed?	Partner/Spouse outside HH		3
186	G2.05.B	If there was disagreement in decisions regarding Fish farming commercial pond, whose opinion usually prevailed?	Other HH member		4
187	G2.05.B	If there was disagreement in decisions regarding Fish farming commercial pond, whose opinion usually prevailed?	NON-HH, NON-FAMILY MEMBER		5
188	G2.05.B	If there was disagreement in decisions regarding Fish farming commercial pond, whose opinion usually prevailed?	NON-HH, FAMILY MEMBER		6
189	G2.05.B	If there was disagreement in decisions regarding Fish farming commercial pond, whose opinion usually prevailed?	NOT APPLICABLE		7
190	G2.06.B	How much input did you have in decisions about how much of the outputs of Fish farming commercial pond to keep for consumption at home rather than selling?	Little to no input in decisions		1
191	G2.06.B	How much input did you have in decisions about how much of the outputs of Fish farming commercial pond to keep for consumption at home rather than selling?	Some input in decisions		2
192	G2.06.B	How much input did you have in decisions about how much of the outputs of Fish farming commercial pond to keep for consumption at home rather than selling?	Input into most or all decisions		3
193	G2.06.B	How much input did you have in decisions about how much of the outputs of Fish farming commercial pond to keep for consumption at home rather than selling?	Not applicable / no decision made		4
194	G2.07.B	How much input did you yourself have in decisions about how to use of income generated from Fish farming commercial pond?	Little to no input in decisions		1
195	G2.07.B	How much input did you yourself have in decisions about how to use of income generated from Fish farming commercial pond?	Some input in decisions		2
196	G2.07.B	How much input did you yourself have in decisions about how to use of income generated from Fish farming commercial pond?	Input into most or all decisions		3
197	G2.07.B	How much input did you yourself have in decisions about how to use of income generated from Fish farming commercial pond?	Not applicable / no decision made		4
198	G2.01.C	Did you yourself (singular) participate in Off shore fishing in the past 12 months (that is during the last [one/two] cropping seasons), from [PRESENT MONTH] last year to [PRESENT MONTH] this year?	Yes		1
199	G2.01.C	Did you yourself (singular) participate in Off shore fishing in the past 12 months (that is during the last [one/two] cropping seasons), from [PRESENT MONTH] last year to [PRESENT MONTH] this year?	No		2
200	G2.02.C	When decisions are made regarding Off shore fishing, who is it that is normally involved in making the decision?	Self		1
201	G2.02.C	When decisions are made regarding Off shore fishing, who is it that is normally involved in making the decision?	Partner/Spouse in HH		2
202	G2.02.C	When decisions are made regarding Off shore fishing, who is it that is normally involved in making the decision?	Partner/Spouse outside HH		3
203	G2.02.C	When decisions are made regarding Off shore fishing, who is it that is normally involved in making the decision?	Other HH member		4
204	G2.02.C	When decisions are made regarding Off shore fishing, who is it that is normally involved in making the decision?	NON-HH, NON-FAMILY MEMBER		5
205	G2.02.C	When decisions are made regarding Off shore fishing, who is it that is normally involved in making the decision?	NON-HH, FAMILY MEMBER		6
206	G2.02.C	When decisions are made regarding Off shore fishing, who is it that is normally involved in making the decision?	NOT APPLICABLE		7
207	G2.03.C	How much input did you yourself (singular) have in making decisions about Off shore fishing?	Little to no input in decisions		1
208	G2.03.C	How much input did you yourself (singular) have in making decisions about Off shore fishing?	Some input in decisions		2
209	G2.03.C	How much input did you yourself (singular) have in making decisions about Off shore fishing?	Input into most or all decisions		3
210	G2.03.C	How much input did you yourself (singular) have in making decisions about Off shore fishing?	Not applicable / no decision made		4
211	G2.04.C	To what extent do you feel you yourself (singular) can participate in decisions regarding Off shore fishing if you want(ed) to?	Not at all		1
212	G2.04.C	To what extent do you feel you yourself (singular) can participate in decisions regarding Off shore fishing if you want(ed) to?	Small extent		2
213	G2.04.C	To what extent do you feel you yourself (singular) can participate in decisions regarding Off shore fishing if you want(ed) to?	Medium extent		3
214	G2.04.C	To what extent do you feel you yourself (singular) can participate in decisions regarding Off shore fishing if you want(ed) to?	To a high extent		4
215	G2.05.C	If there was disagreement in decisions regarding Off shore fishing, whose opinion usually prevailed?	Self		1
216	G2.05.C	If there was disagreement in decisions regarding Off shore fishing, whose opinion usually prevailed?	Partner/Spouse in HH		2
217	G2.05.C	If there was disagreement in decisions regarding Off shore fishing, whose opinion usually prevailed?	Partner/Spouse outside HH		3
218	G2.05.C	If there was disagreement in decisions regarding Off shore fishing, whose opinion usually prevailed?	Other HH member		4
219	G2.05.C	If there was disagreement in decisions regarding Off shore fishing, whose opinion usually prevailed?	NON-HH, NON-FAMILY MEMBER		5
220	G2.05.C	If there was disagreement in decisions regarding Off shore fishing, whose opinion usually prevailed?	NON-HH, FAMILY MEMBER		6
221	G2.05.C	If there was disagreement in decisions regarding Off shore fishing, whose opinion usually prevailed?	NOT APPLICABLE		7
222	G2.06.C	How much input did you have in decisions about how much of the outputs of Off shore fishing to keep for consumption at home rather than selling?	Little to no input in decisions		1
223	G2.06.C	How much input did you have in decisions about how much of the outputs of Off shore fishing to keep for consumption at home rather than selling?	Some input in decisions		2
224	G2.06.C	How much input did you have in decisions about how much of the outputs of Off shore fishing to keep for consumption at home rather than selling?	Input into most or all decisions		3
225	G2.06.C	How much input did you have in decisions about how much of the outputs of Off shore fishing to keep for consumption at home rather than selling?	Not applicable / no decision made		4
226	G2.07.C	How much input did you yourself have in decisions about how to use of income generated from Off shore fishing?	Little to no input in decisions		1
227	G2.07.C	How much input did you yourself have in decisions about how to use of income generated from Off shore fishing?	Some input in decisions		2
228	G2.07.C	How much input did you yourself have in decisions about how to use of income generated from Off shore fishing?	Input into most or all decisions		3
229	G2.07.C	How much input did you yourself have in decisions about how to use of income generated from Off shore fishing?	Not applicable / no decision made		4
230	G2.01.D	Did you yourself (singular) participate in In shore fishing in the past 12 months (that is during the last [one/two] cropping seasons), from [PRESENT MONTH] last year to [PRESENT MONTH] this year?	Yes		1
231	G2.01.D	Did you yourself (singular) participate in In shore fishing in the past 12 months (that is during the last [one/two] cropping seasons), from [PRESENT MONTH] last year to [PRESENT MONTH] this year?	No		2
232	G2.02.D	When decisions are made regarding In shore fishing, who is it that is normally involved in making the decision?	Self		1
233	G2.02.D	When decisions are made regarding In shore fishing, who is it that is normally involved in making the decision?	Partner/Spouse in HH		2
234	G2.02.D	When decisions are made regarding In shore fishing, who is it that is normally involved in making the decision?	Partner/Spouse outside HH		3
235	G2.02.D	When decisions are made regarding In shore fishing, who is it that is normally involved in making the decision?	Other HH member		4
236	G2.02.D	When decisions are made regarding In shore fishing, who is it that is normally involved in making the decision?	NON-HH, NON-FAMILY MEMBER		5
237	G2.02.D	When decisions are made regarding In shore fishing, who is it that is normally involved in making the decision?	NON-HH, FAMILY MEMBER		6
238	G2.02.D	When decisions are made regarding In shore fishing, who is it that is normally involved in making the decision?	NOT APPLICABLE		7
239	G2.03.D	How much input did you yourself (singular) have in making decisions about In shore fishing?	Little to no input in decisions		1
240	G2.03.D	How much input did you yourself (singular) have in making decisions about In shore fishing?	Some input in decisions		2
241	G2.03.D	How much input did you yourself (singular) have in making decisions about In shore fishing?	Input into most or all decisions		3
242	G2.03.D	How much input did you yourself (singular) have in making decisions about In shore fishing?	Not applicable / no decision made		4
243	G2.04.D	To what extent do you feel you yourself (singular) can participate in decisions regarding In shore fishing if you want(ed) to?	Not at all		1
244	G2.04.D	To what extent do you feel you yourself (singular) can participate in decisions regarding In shore fishing if you want(ed) to?	Small extent		2
245	G2.04.D	To what extent do you feel you yourself (singular) can participate in decisions regarding In shore fishing if you want(ed) to?	Medium extent		3
246	G2.04.D	To what extent do you feel you yourself (singular) can participate in decisions regarding In shore fishing if you want(ed) to?	To a high extent		4
247	G2.05.D	If there was disagreement in decisions regarding In shore fishing, whose opinion usually prevailed?	Self		1
248	G2.05.D	If there was disagreement in decisions regarding In shore fishing, whose opinion usually prevailed?	Partner/Spouse in HH		2
249	G2.05.D	If there was disagreement in decisions regarding In shore fishing, whose opinion usually prevailed?	Partner/Spouse outside HH		3
250	G2.05.D	If there was disagreement in decisions regarding In shore fishing, whose opinion usually prevailed?	Other HH member		4
251	G2.05.D	If there was disagreement in decisions regarding In shore fishing, whose opinion usually prevailed?	NON-HH, NON-FAMILY MEMBER		5
252	G2.05.D	If there was disagreement in decisions regarding In shore fishing, whose opinion usually prevailed?	NON-HH, FAMILY MEMBER		6
253	G2.05.D	If there was disagreement in decisions regarding In shore fishing, whose opinion usually prevailed?	NOT APPLICABLE		7
254	G2.06.D	How much input did you have in decisions about how much of the outputs of In shore fishing to keep for consumption at home rather than selling?	Little to no input in decisions		1
255	G2.06.D	How much input did you have in decisions about how much of the outputs of In shore fishing to keep for consumption at home rather than selling?	Some input in decisions		2
256	G2.06.D	How much input did you have in decisions about how much of the outputs of In shore fishing to keep for consumption at home rather than selling?	Input into most or all decisions		3
257	G2.06.D	How much input did you have in decisions about how much of the outputs of In shore fishing to keep for consumption at home rather than selling?	Not applicable / no decision made		4
258	G2.07.D	How much input did you yourself have in decisions about how to use of income generated from In shore fishing?	Little to no input in decisions		1
259	G2.07.D	How much input did you yourself have in decisions about how to use of income generated from In shore fishing?	Some input in decisions		2
260	G2.07.D	How much input did you yourself have in decisions about how to use of income generated from In shore fishing?	Input into most or all decisions		3
261	G2.07.D	How much input did you yourself have in decisions about how to use of income generated from In shore fishing?	Not applicable / no decision made		4
262	G2.01.E	Did you yourself (singular) participate in Shore fishing in the past 12 months (that is during the last [one/two] cropping seasons), from [PRESENT MONTH] last year to [PRESENT MONTH] this year?	Yes		1
263	G2.01.E	Did you yourself (singular) participate in Shore fishing in the past 12 months (that is during the last [one/two] cropping seasons), from [PRESENT MONTH] last year to [PRESENT MONTH] this year?	No		2
264	G2.02.E	When decisions are made regarding Shore fishing, who is it that is normally involved in making the decision?	Self		1
265	G2.02.E	When decisions are made regarding Shore fishing, who is it that is normally involved in making the decision?	Partner/Spouse in HH		2
266	G2.02.E	When decisions are made regarding Shore fishing, who is it that is normally involved in making the decision?	Partner/Spouse outside HH		3
267	G2.02.E	When decisions are made regarding Shore fishing, who is it that is normally involved in making the decision?	Other HH member		4
268	G2.02.E	When decisions are made regarding Shore fishing, who is it that is normally involved in making the decision?	NON-HH, NON-FAMILY MEMBER		5
269	G2.02.E	When decisions are made regarding Shore fishing, who is it that is normally involved in making the decision?	NON-HH, FAMILY MEMBER		6
270	G2.02.E	When decisions are made regarding Shore fishing, who is it that is normally involved in making the decision?	NOT APPLICABLE		7
271	G2.03.E	How much input did you yourself (singular) have in making decisions about Shore fishing?	Little to no input in decisions		1
272	G2.03.E	How much input did you yourself (singular) have in making decisions about Shore fishing?	Some input in decisions		2
273	G2.03.E	How much input did you yourself (singular) have in making decisions about Shore fishing?	Input into most or all decisions		3
274	G2.03.E	How much input did you yourself (singular) have in making decisions about Shore fishing?	Not applicable / no decision made		4
275	G2.04.E	To what extent do you feel you yourself (singular) can participate in decisions regarding Shore fishing if you want(ed) to?	Not at all		1
276	G2.04.E	To what extent do you feel you yourself (singular) can participate in decisions regarding Shore fishing if you want(ed) to?	Small extent		2
277	G2.04.E	To what extent do you feel you yourself (singular) can participate in decisions regarding Shore fishing if you want(ed) to?	Medium extent		3
278	G2.04.E	To what extent do you feel you yourself (singular) can participate in decisions regarding Shore fishing if you want(ed) to?	To a high extent		4
279	G2.05.E	If there was disagreement in decisions regarding Shore fishing, whose opinion usually prevailed?	Self		1
280	G2.05.E	If there was disagreement in decisions regarding Shore fishing, whose opinion usually prevailed?	Partner/Spouse in HH		2
281	G2.05.E	If there was disagreement in decisions regarding Shore fishing, whose opinion usually prevailed?	Partner/Spouse outside HH		3
282	G2.05.E	If there was disagreement in decisions regarding Shore fishing, whose opinion usually prevailed?	Other HH member		4
283	G2.05.E	If there was disagreement in decisions regarding Shore fishing, whose opinion usually prevailed?	NON-HH, NON-FAMILY MEMBER		5
284	G2.05.E	If there was disagreement in decisions regarding Shore fishing, whose opinion usually prevailed?	NON-HH, FAMILY MEMBER		6
285	G2.05.E	If there was disagreement in decisions regarding Shore fishing, whose opinion usually prevailed?	NOT APPLICABLE		7
286	G2.06.E	How much input did you have in decisions about how much of the outputs of Shore fishing to keep for consumption at home rather than selling?	Little to no input in decisions		1
287	G2.06.E	How much input did you have in decisions about how much of the outputs of Shore fishing to keep for consumption at home rather than selling?	Some input in decisions		2
288	G2.06.E	How much input did you have in decisions about how much of the outputs of Shore fishing to keep for consumption at home rather than selling?	Input into most or all decisions		3
289	G2.06.E	How much input did you have in decisions about how much of the outputs of Shore fishing to keep for consumption at home rather than selling?	Not applicable / no decision made		4
290	G2.07.E	How much input did you yourself have in decisions about how to use of income generated from Shore fishing?	Little to no input in decisions		1
291	G2.07.E	How much input did you yourself have in decisions about how to use of income generated from Shore fishing?	Some input in decisions		2
292	G2.07.E	How much input did you yourself have in decisions about how to use of income generated from Shore fishing?	Input into most or all decisions		3
293	G2.07.E	How much input did you yourself have in decisions about how to use of income generated from Shore fishing?	Not applicable / no decision made		4
294	G2.01.F	Did you yourself (singular) participate in Fish processing / drying in the past 12 months (that is during the last [one/two] cropping seasons), from [PRESENT MONTH] last year to [PRESENT MONTH] this year?	Yes		1
295	G2.01.F	Did you yourself (singular) participate in Fish processing / drying in the past 12 months (that is during the last [one/two] cropping seasons), from [PRESENT MONTH] last year to [PRESENT MONTH] this year?	No		2
296	G2.02.F	When decisions are made regarding Fish processing / drying, who is it that is normally involved in making the decision?	Self		1
297	G2.02.F	When decisions are made regarding Fish processing / drying, who is it that is normally involved in making the decision?	Partner/Spouse in HH		2
298	G2.02.F	When decisions are made regarding Fish processing / drying, who is it that is normally involved in making the decision?	Partner/Spouse outside HH		3
299	G2.02.F	When decisions are made regarding Fish processing / drying, who is it that is normally involved in making the decision?	Other HH member		4
300	G2.02.F	When decisions are made regarding Fish processing / drying, who is it that is normally involved in making the decision?	NON-HH, NON-FAMILY MEMBER		5
301	G2.02.F	When decisions are made regarding Fish processing / drying, who is it that is normally involved in making the decision?	NON-HH, FAMILY MEMBER		6
302	G2.02.F	When decisions are made regarding Fish processing / drying, who is it that is normally involved in making the decision?	NOT APPLICABLE		7
303	G2.03.F	How much input did you yourself (singular) have in making decisions about Fish processing / drying?	Little to no input in decisions		1
304	G2.03.F	How much input did you yourself (singular) have in making decisions about Fish processing / drying?	Some input in decisions		2
305	G2.03.F	How much input did you yourself (singular) have in making decisions about Fish processing / drying?	Input into most or all decisions		3
306	G2.03.F	How much input did you yourself (singular) have in making decisions about Fish processing / drying?	Not applicable / no decision made		4
307	G2.04.F	To what extent do you feel you yourself (singular) can participate in decisions regarding Fish processing / drying if you want(ed) to?	Not at all		1
308	G2.04.F	To what extent do you feel you yourself (singular) can participate in decisions regarding Fish processing / drying if you want(ed) to?	Small extent		2
309	G2.04.F	To what extent do you feel you yourself (singular) can participate in decisions regarding Fish processing / drying if you want(ed) to?	Medium extent		3
310	G2.04.F	To what extent do you feel you yourself (singular) can participate in decisions regarding Fish processing / drying if you want(ed) to?	To a high extent		4
311	G2.05.F	If there was disagreement in decisions regarding Fish processing / drying, whose opinion usually prevailed?	Self		1
312	G2.05.F	If there was disagreement in decisions regarding Fish processing / drying, whose opinion usually prevailed?	Partner/Spouse in HH		2
313	G2.05.F	If there was disagreement in decisions regarding Fish processing / drying, whose opinion usually prevailed?	Partner/Spouse outside HH		3
314	G2.05.F	If there was disagreement in decisions regarding Fish processing / drying, whose opinion usually prevailed?	Other HH member		4
315	G2.05.F	If there was disagreement in decisions regarding Fish processing / drying, whose opinion usually prevailed?	NON-HH, NON-FAMILY MEMBER		5
316	G2.05.F	If there was disagreement in decisions regarding Fish processing / drying, whose opinion usually prevailed?	NON-HH, FAMILY MEMBER		6
317	G2.05.F	If there was disagreement in decisions regarding Fish processing / drying, whose opinion usually prevailed?	NOT APPLICABLE		7
318	G2.06.F	How much input did you have in decisions about how much of the outputs of Fish processing / drying to keep for consumption at home rather than selling?	Little to no input in decisions		1
319	G2.06.F	How much input did you have in decisions about how much of the outputs of Fish processing / drying to keep for consumption at home rather than selling?	Some input in decisions		2
320	G2.06.F	How much input did you have in decisions about how much of the outputs of Fish processing / drying to keep for consumption at home rather than selling?	Input into most or all decisions		3
321	G2.06.F	How much input did you have in decisions about how much of the outputs of Fish processing / drying to keep for consumption at home rather than selling?	Not applicable / no decision made		4
322	G2.07.F	How much input did you yourself have in decisions about how to use of income generated from Fish processing / drying?	Little to no input in decisions		1
323	G2.07.F	How much input did you yourself have in decisions about how to use of income generated from Fish processing / drying?	Some input in decisions		2
324	G2.07.F	How much input did you yourself have in decisions about how to use of income generated from Fish processing / drying?	Input into most or all decisions		3
325	G2.07.F	How much input did you yourself have in decisions about how to use of income generated from Fish processing / drying?	Not applicable / no decision made		4
326	G2.01.G	Did you yourself (singular) participate in Fish storage in the past 12 months (that is during the last [one/two] cropping seasons), from [PRESENT MONTH] last year to [PRESENT MONTH] this year?	Yes		1
327	G2.01.G	Did you yourself (singular) participate in Fish storage in the past 12 months (that is during the last [one/two] cropping seasons), from [PRESENT MONTH] last year to [PRESENT MONTH] this year?	No		2
328	G2.02.G	When decisions are made regarding Fish storage, who is it that is normally involved in making the decision?	Self		1
329	G2.02.G	When decisions are made regarding Fish storage, who is it that is normally involved in making the decision?	Partner/Spouse in HH		2
330	G2.02.G	When decisions are made regarding Fish storage, who is it that is normally involved in making the decision?	Partner/Spouse outside HH		3
331	G2.02.G	When decisions are made regarding Fish storage, who is it that is normally involved in making the decision?	Other HH member		4
332	G2.02.G	When decisions are made regarding Fish storage, who is it that is normally involved in making the decision?	NON-HH, NON-FAMILY MEMBER		5
333	G2.02.G	When decisions are made regarding Fish storage, who is it that is normally involved in making the decision?	NON-HH, FAMILY MEMBER		6
334	G2.02.G	When decisions are made regarding Fish storage, who is it that is normally involved in making the decision?	NOT APPLICABLE		7
335	G2.03.G	How much input did you yourself (singular) have in making decisions about Fish storage?	Little to no input in decisions		1
336	G2.03.G	How much input did you yourself (singular) have in making decisions about Fish storage?	Some input in decisions		2
337	G2.03.G	How much input did you yourself (singular) have in making decisions about Fish storage?	Input into most or all decisions		3
338	G2.03.G	How much input did you yourself (singular) have in making decisions about Fish storage?	Not applicable / no decision made		4
339	G2.04.G	To what extent do you feel you yourself (singular) can participate in decisions regarding Fish storage if you want(ed) to?	Not at all		1
340	G2.04.G	To what extent do you feel you yourself (singular) can participate in decisions regarding Fish storage if you want(ed) to?	Small extent		2
341	G2.04.G	To what extent do you feel you yourself (singular) can participate in decisions regarding Fish storage if you want(ed) to?	Medium extent		3
342	G2.04.G	To what extent do you feel you yourself (singular) can participate in decisions regarding Fish storage if you want(ed) to?	To a high extent		4
343	G2.05.G	If there was disagreement in decisions regarding Fish storage, whose opinion usually prevailed?	Self		1
344	G2.05.G	If there was disagreement in decisions regarding Fish storage, whose opinion usually prevailed?	Partner/Spouse in HH		2
345	G2.05.G	If there was disagreement in decisions regarding Fish storage, whose opinion usually prevailed?	Partner/Spouse outside HH		3
346	G2.05.G	If there was disagreement in decisions regarding Fish storage, whose opinion usually prevailed?	Other HH member		4
347	G2.05.G	If there was disagreement in decisions regarding Fish storage, whose opinion usually prevailed?	NON-HH, NON-FAMILY MEMBER		5
348	G2.05.G	If there was disagreement in decisions regarding Fish storage, whose opinion usually prevailed?	NON-HH, FAMILY MEMBER		6
349	G2.05.G	If there was disagreement in decisions regarding Fish storage, whose opinion usually prevailed?	NOT APPLICABLE		7
350	G2.06.G	How much input did you have in decisions about how much of the outputs of Fish storage to keep for consumption at home rather than selling?	Little to no input in decisions		1
351	G2.06.G	How much input did you have in decisions about how much of the outputs of Fish storage to keep for consumption at home rather than selling?	Some input in decisions		2
352	G2.06.G	How much input did you have in decisions about how much of the outputs of Fish storage to keep for consumption at home rather than selling?	Input into most or all decisions		3
353	G2.06.G	How much input did you have in decisions about how much of the outputs of Fish storage to keep for consumption at home rather than selling?	Not applicable / no decision made		4
354	G2.07.G	How much input did you yourself have in decisions about how to use of income generated from Fish storage?	Little to no input in decisions		1
355	G2.07.G	How much input did you yourself have in decisions about how to use of income generated from Fish storage?	Some input in decisions		2
356	G2.07.G	How much input did you yourself have in decisions about how to use of income generated from Fish storage?	Input into most or all decisions		3
357	G2.07.G	How much input did you yourself have in decisions about how to use of income generated from Fish storage?	Not applicable / no decision made		4
358	G2.01.H	Did you yourself (singular) participate in Fish marketing and retailing (transportation/ selling/ trading of fish) in the past 12 months (that is during the last [one/two] cropping seasons), from [PRESENT MONTH] last year to [PRESENT MONTH] this year?	Yes		1
359	G2.01.H	Did you yourself (singular) participate in Fish marketing and retailing (transportation/ selling/ trading of fish) in the past 12 months (that is during the last [one/two] cropping seasons), from [PRESENT MONTH] last year to [PRESENT MONTH] this year?	No		2
360	G2.02.H	When decisions are made regarding Fish marketing and retailing (transportation/ selling/ trading of fish), who is it that is normally involved in making the decision?	Self		1
361	G2.02.H	When decisions are made regarding Fish marketing and retailing (transportation/ selling/ trading of fish), who is it that is normally involved in making the decision?	Partner/Spouse in HH		2
362	G2.02.H	When decisions are made regarding Fish marketing and retailing (transportation/ selling/ trading of fish), who is it that is normally involved in making the decision?	Partner/Spouse outside HH		3
363	G2.02.H	When decisions are made regarding Fish marketing and retailing (transportation/ selling/ trading of fish), who is it that is normally involved in making the decision?	Other HH member		4
364	G2.02.H	When decisions are made regarding Fish marketing and retailing (transportation/ selling/ trading of fish), who is it that is normally involved in making the decision?	NON-HH, NON-FAMILY MEMBER		5
365	G2.02.H	When decisions are made regarding Fish marketing and retailing (transportation/ selling/ trading of fish), who is it that is normally involved in making the decision?	NON-HH, FAMILY MEMBER		6
366	G2.02.H	When decisions are made regarding Fish marketing and retailing (transportation/ selling/ trading of fish), who is it that is normally involved in making the decision?	NOT APPLICABLE		7
367	G2.03.H	How much input did you yourself (singular) have in making decisions about Fish marketing and retailing (transportation/ selling/ trading of fish)?	Little to no input in decisions		1
368	G2.03.H	How much input did you yourself (singular) have in making decisions about Fish marketing and retailing (transportation/ selling/ trading of fish)?	Some input in decisions		2
369	G2.03.H	How much input did you yourself (singular) have in making decisions about Fish marketing and retailing (transportation/ selling/ trading of fish)?	Input into most or all decisions		3
370	G2.03.H	How much input did you yourself (singular) have in making decisions about Fish marketing and retailing (transportation/ selling/ trading of fish)?	Not applicable / no decision made		4
371	G2.04.H	To what extent do you feel you yourself (singular) can participate in decisions regarding Fish marketing and retailing (transportation/ selling/ trading of fish) if you want(ed) to?	Not at all		1
372	G2.04.H	To what extent do you feel you yourself (singular) can participate in decisions regarding Fish marketing and retailing (transportation/ selling/ trading of fish) if you want(ed) to?	Small extent		2
373	G2.04.H	To what extent do you feel you yourself (singular) can participate in decisions regarding Fish marketing and retailing (transportation/ selling/ trading of fish) if you want(ed) to?	Medium extent		3
374	G2.04.H	To what extent do you feel you yourself (singular) can participate in decisions regarding Fish marketing and retailing (transportation/ selling/ trading of fish) if you want(ed) to?	To a high extent		4
375	G2.05.H	If there was disagreement in decisions regarding Fish marketing and retailing (transportation/ selling/ trading of fish), whose opinion usually prevailed?	Self		1
376	G2.05.H	If there was disagreement in decisions regarding Fish marketing and retailing (transportation/ selling/ trading of fish), whose opinion usually prevailed?	Partner/Spouse in HH		2
377	G2.05.H	If there was disagreement in decisions regarding Fish marketing and retailing (transportation/ selling/ trading of fish), whose opinion usually prevailed?	Partner/Spouse outside HH		3
378	G2.05.H	If there was disagreement in decisions regarding Fish marketing and retailing (transportation/ selling/ trading of fish), whose opinion usually prevailed?	Other HH member		4
379	G2.05.H	If there was disagreement in decisions regarding Fish marketing and retailing (transportation/ selling/ trading of fish), whose opinion usually prevailed?	NON-HH, NON-FAMILY MEMBER		5
380	G2.05.H	If there was disagreement in decisions regarding Fish marketing and retailing (transportation/ selling/ trading of fish), whose opinion usually prevailed?	NON-HH, FAMILY MEMBER		6
381	G2.05.H	If there was disagreement in decisions regarding Fish marketing and retailing (transportation/ selling/ trading of fish), whose opinion usually prevailed?	NOT APPLICABLE		7
382	G2.06.H	How much input did you have in decisions about how much of the outputs of Fish marketing and retailing (transportation/ selling/ trading of fish) to keep for consumption at home rather than selling?	Little to no input in decisions		1
383	G2.06.H	How much input did you have in decisions about how much of the outputs of Fish marketing and retailing (transportation/ selling/ trading of fish) to keep for consumption at home rather than selling?	Some input in decisions		2
384	G2.06.H	How much input did you have in decisions about how much of the outputs of Fish marketing and retailing (transportation/ selling/ trading of fish) to keep for consumption at home rather than selling?	Input into most or all decisions		3
385	G2.06.H	How much input did you have in decisions about how much of the outputs of Fish marketing and retailing (transportation/ selling/ trading of fish) to keep for consumption at home rather than selling?	Not applicable / no decision made		4
386	G2.07.H	How much input did you yourself have in decisions about how to use of income generated from Fish marketing and retailing (transportation/ selling/ trading of fish)?	Little to no input in decisions		1
387	G2.07.H	How much input did you yourself have in decisions about how to use of income generated from Fish marketing and retailing (transportation/ selling/ trading of fish)?	Some input in decisions		2
388	G2.07.H	How much input did you yourself have in decisions about how to use of income generated from Fish marketing and retailing (transportation/ selling/ trading of fish)?	Input into most or all decisions		3
389	G2.07.H	How much input did you yourself have in decisions about how to use of income generated from Fish marketing and retailing (transportation/ selling/ trading of fish)?	Not applicable / no decision made		4
390	G2.01.I	Did you yourself (singular) participate in Food crop farming (i.e. types of crops to grow for consumption) in the past 12 months (that is during the last [one/two] cropping seasons), from [PRESENT MONTH] last year to [PRESENT MONTH] this year?	Yes		1
391	G2.01.I	Did you yourself (singular) participate in Food crop farming (i.e. types of crops to grow for consumption) in the past 12 months (that is during the last [one/two] cropping seasons), from [PRESENT MONTH] last year to [PRESENT MONTH] this year?	No		2
392	G2.02.I	When decisions are made regarding Food crop farming (i.e. types of crops to grow for consumption), who is it that is normally involved in making the decision?	Self		1
393	G2.02.I	When decisions are made regarding Food crop farming (i.e. types of crops to grow for consumption), who is it that is normally involved in making the decision?	Partner/Spouse in HH		2
394	G2.02.I	When decisions are made regarding Food crop farming (i.e. types of crops to grow for consumption), who is it that is normally involved in making the decision?	Partner/Spouse outside HH		3
395	G2.02.I	When decisions are made regarding Food crop farming (i.e. types of crops to grow for consumption), who is it that is normally involved in making the decision?	Other HH member		4
396	G2.02.I	When decisions are made regarding Food crop farming (i.e. types of crops to grow for consumption), who is it that is normally involved in making the decision?	NON-HH, NON-FAMILY MEMBER		5
397	G2.02.I	When decisions are made regarding Food crop farming (i.e. types of crops to grow for consumption), who is it that is normally involved in making the decision?	NON-HH, FAMILY MEMBER		6
398	G2.02.I	When decisions are made regarding Food crop farming (i.e. types of crops to grow for consumption), who is it that is normally involved in making the decision?	NOT APPLICABLE		7
399	G2.03.I	How much input did you yourself (singular) have in making decisions about Food crop farming (i.e. types of crops to grow for consumption)?	Little to no input in decisions		1
400	G2.03.I	How much input did you yourself (singular) have in making decisions about Food crop farming (i.e. types of crops to grow for consumption)?	Some input in decisions		2
401	G2.03.I	How much input did you yourself (singular) have in making decisions about Food crop farming (i.e. types of crops to grow for consumption)?	Input into most or all decisions		3
402	G2.03.I	How much input did you yourself (singular) have in making decisions about Food crop farming (i.e. types of crops to grow for consumption)?	Not applicable / no decision made		4
403	G2.04.I	To what extent do you feel you yourself (singular) can participate in decisions regarding Food crop farming (i.e. types of crops to grow for consumption) if you want(ed) to?	Not at all		1
404	G2.04.I	To what extent do you feel you yourself (singular) can participate in decisions regarding Food crop farming (i.e. types of crops to grow for consumption) if you want(ed) to?	Small extent		2
405	G2.04.I	To what extent do you feel you yourself (singular) can participate in decisions regarding Food crop farming (i.e. types of crops to grow for consumption) if you want(ed) to?	Medium extent		3
406	G2.04.I	To what extent do you feel you yourself (singular) can participate in decisions regarding Food crop farming (i.e. types of crops to grow for consumption) if you want(ed) to?	To a high extent		4
407	G2.05.I	If there was disagreement in decisions regarding Food crop farming (i.e. types of crops to grow for consumption), whose opinion usually prevailed?	Self		1
408	G2.05.I	If there was disagreement in decisions regarding Food crop farming (i.e. types of crops to grow for consumption), whose opinion usually prevailed?	Partner/Spouse in HH		2
409	G2.05.I	If there was disagreement in decisions regarding Food crop farming (i.e. types of crops to grow for consumption), whose opinion usually prevailed?	Partner/Spouse outside HH		3
410	G2.05.I	If there was disagreement in decisions regarding Food crop farming (i.e. types of crops to grow for consumption), whose opinion usually prevailed?	Other HH member		4
411	G2.05.I	If there was disagreement in decisions regarding Food crop farming (i.e. types of crops to grow for consumption), whose opinion usually prevailed?	NON-HH, NON-FAMILY MEMBER		5
412	G2.05.I	If there was disagreement in decisions regarding Food crop farming (i.e. types of crops to grow for consumption), whose opinion usually prevailed?	NON-HH, FAMILY MEMBER		6
413	G2.05.I	If there was disagreement in decisions regarding Food crop farming (i.e. types of crops to grow for consumption), whose opinion usually prevailed?	NOT APPLICABLE		7
414	G2.06.I	How much input did you have in decisions about how much of the outputs of Food crop farming (i.e. types of crops to grow for consumption) to keep for consumption at home rather than selling?	Little to no input in decisions		1
415	G2.06.I	How much input did you have in decisions about how much of the outputs of Food crop farming (i.e. types of crops to grow for consumption) to keep for consumption at home rather than selling?	Some input in decisions		2
416	G2.06.I	How much input did you have in decisions about how much of the outputs of Food crop farming (i.e. types of crops to grow for consumption) to keep for consumption at home rather than selling?	Input into most or all decisions		3
417	G2.06.I	How much input did you have in decisions about how much of the outputs of Food crop farming (i.e. types of crops to grow for consumption) to keep for consumption at home rather than selling?	Not applicable / no decision made		4
418	G2.07.I	How much input did you yourself have in decisions about how to use of income generated from Food crop farming (i.e. types of crops to grow for consumption)?	Little to no input in decisions		1
419	G2.07.I	How much input did you yourself have in decisions about how to use of income generated from Food crop farming (i.e. types of crops to grow for consumption)?	Some input in decisions		2
420	G2.07.I	How much input did you yourself have in decisions about how to use of income generated from Food crop farming (i.e. types of crops to grow for consumption)?	Input into most or all decisions		3
421	G2.07.I	How much input did you yourself have in decisions about how to use of income generated from Food crop farming (i.e. types of crops to grow for consumption)?	Not applicable / no decision made		4
422	G2.01.J	Did you yourself (singular) participate in Cash crop farming (i.e. types of crops to grow for selling in the market) in the past 12 months (that is during the last [one/two] cropping seasons), from [PRESENT MONTH] last year to [PRESENT MONTH] this year?	Yes		1
423	G2.01.J	Did you yourself (singular) participate in Cash crop farming (i.e. types of crops to grow for selling in the market) in the past 12 months (that is during the last [one/two] cropping seasons), from [PRESENT MONTH] last year to [PRESENT MONTH] this year?	No		2
424	G2.02.J	When decisions are made regarding Cash crop farming (i.e. types of crops to grow for selling in the market), who is it that is normally involved in making the decision?	Self		1
425	G2.02.J	When decisions are made regarding Cash crop farming (i.e. types of crops to grow for selling in the market), who is it that is normally involved in making the decision?	Partner/Spouse in HH		2
426	G2.02.J	When decisions are made regarding Cash crop farming (i.e. types of crops to grow for selling in the market), who is it that is normally involved in making the decision?	Partner/Spouse outside HH		3
427	G2.02.J	When decisions are made regarding Cash crop farming (i.e. types of crops to grow for selling in the market), who is it that is normally involved in making the decision?	Other HH member		4
428	G2.02.J	When decisions are made regarding Cash crop farming (i.e. types of crops to grow for selling in the market), who is it that is normally involved in making the decision?	NON-HH, NON-FAMILY MEMBER		5
429	G2.02.J	When decisions are made regarding Cash crop farming (i.e. types of crops to grow for selling in the market), who is it that is normally involved in making the decision?	NON-HH, FAMILY MEMBER		6
430	G2.02.J	When decisions are made regarding Cash crop farming (i.e. types of crops to grow for selling in the market), who is it that is normally involved in making the decision?	NOT APPLICABLE		7
431	G2.03.J	How much input did you yourself (singular) have in making decisions about Cash crop farming (i.e. types of crops to grow for selling in the market)?	Little to no input in decisions		1
432	G2.03.J	How much input did you yourself (singular) have in making decisions about Cash crop farming (i.e. types of crops to grow for selling in the market)?	Some input in decisions		2
433	G2.03.J	How much input did you yourself (singular) have in making decisions about Cash crop farming (i.e. types of crops to grow for selling in the market)?	Input into most or all decisions		3
434	G2.03.J	How much input did you yourself (singular) have in making decisions about Cash crop farming (i.e. types of crops to grow for selling in the market)?	Not applicable / no decision made		4
435	G2.04.J	To what extent do you feel you yourself (singular) can participate in decisions regarding Cash crop farming (i.e. types of crops to grow for selling in the market) if you want(ed) to?	Not at all		1
436	G2.04.J	To what extent do you feel you yourself (singular) can participate in decisions regarding Cash crop farming (i.e. types of crops to grow for selling in the market) if you want(ed) to?	Small extent		2
437	G2.04.J	To what extent do you feel you yourself (singular) can participate in decisions regarding Cash crop farming (i.e. types of crops to grow for selling in the market) if you want(ed) to?	Medium extent		3
438	G2.04.J	To what extent do you feel you yourself (singular) can participate in decisions regarding Cash crop farming (i.e. types of crops to grow for selling in the market) if you want(ed) to?	To a high extent		4
439	G2.05.J	If there was disagreement in decisions regarding Cash crop farming (i.e. types of crops to grow for selling in the market), whose opinion usually prevailed?	Self		1
440	G2.05.J	If there was disagreement in decisions regarding Cash crop farming (i.e. types of crops to grow for selling in the market), whose opinion usually prevailed?	Partner/Spouse in HH		2
441	G2.05.J	If there was disagreement in decisions regarding Cash crop farming (i.e. types of crops to grow for selling in the market), whose opinion usually prevailed?	Partner/Spouse outside HH		3
442	G2.05.J	If there was disagreement in decisions regarding Cash crop farming (i.e. types of crops to grow for selling in the market), whose opinion usually prevailed?	Other HH member		4
443	G2.05.J	If there was disagreement in decisions regarding Cash crop farming (i.e. types of crops to grow for selling in the market), whose opinion usually prevailed?	NON-HH, NON-FAMILY MEMBER		5
444	G2.05.J	If there was disagreement in decisions regarding Cash crop farming (i.e. types of crops to grow for selling in the market), whose opinion usually prevailed?	NON-HH, FAMILY MEMBER		6
445	G2.05.J	If there was disagreement in decisions regarding Cash crop farming (i.e. types of crops to grow for selling in the market), whose opinion usually prevailed?	NOT APPLICABLE		7
446	G2.06.J	How much input did you have in decisions about how much of the outputs of Cash crop farming (i.e. types of crops to grow for selling in the market) to keep for consumption at home rather than selling?	Little to no input in decisions		1
447	G2.06.J	How much input did you have in decisions about how much of the outputs of Cash crop farming (i.e. types of crops to grow for selling in the market) to keep for consumption at home rather than selling?	Some input in decisions		2
448	G2.06.J	How much input did you have in decisions about how much of the outputs of Cash crop farming (i.e. types of crops to grow for selling in the market) to keep for consumption at home rather than selling?	Input into most or all decisions		3
449	G2.06.J	How much input did you have in decisions about how much of the outputs of Cash crop farming (i.e. types of crops to grow for selling in the market) to keep for consumption at home rather than selling?	Not applicable / no decision made		4
450	G2.07.J	How much input did you yourself have in decisions about how to use of income generated from Cash crop farming (i.e. types of crops to grow for selling in the market)?	Little to no input in decisions		1
451	G2.07.J	How much input did you yourself have in decisions about how to use of income generated from Cash crop farming (i.e. types of crops to grow for selling in the market)?	Some input in decisions		2
452	G2.07.J	How much input did you yourself have in decisions about how to use of income generated from Cash crop farming (i.e. types of crops to grow for selling in the market)?	Input into most or all decisions		3
453	G2.07.J	How much input did you yourself have in decisions about how to use of income generated from Cash crop farming (i.e. types of crops to grow for selling in the market)?	Not applicable / no decision made		4
454	G2.01.K	Did you yourself (singular) participate in Large livestock raising (cattle, buffaloes) and processing of milk or meat in the past 12 months (that is during the last [one/two] cropping seasons), from [PRESENT MONTH] last year to [PRESENT MONTH] this year?	Yes		1
455	G2.01.K	Did you yourself (singular) participate in Large livestock raising (cattle, buffaloes) and processing of milk or meat in the past 12 months (that is during the last [one/two] cropping seasons), from [PRESENT MONTH] last year to [PRESENT MONTH] this year?	No		2
456	G2.02.K	When decisions are made regarding Large livestock raising (cattle, buffaloes) and processing of milk or meat, who is it that is normally involved in making the decision?	Self		1
457	G2.02.K	When decisions are made regarding Large livestock raising (cattle, buffaloes) and processing of milk or meat, who is it that is normally involved in making the decision?	Partner/Spouse in HH		2
458	G2.02.K	When decisions are made regarding Large livestock raising (cattle, buffaloes) and processing of milk or meat, who is it that is normally involved in making the decision?	Partner/Spouse outside HH		3
459	G2.02.K	When decisions are made regarding Large livestock raising (cattle, buffaloes) and processing of milk or meat, who is it that is normally involved in making the decision?	Other HH member		4
460	G2.02.K	When decisions are made regarding Large livestock raising (cattle, buffaloes) and processing of milk or meat, who is it that is normally involved in making the decision?	NON-HH, NON-FAMILY MEMBER		5
461	G2.02.K	When decisions are made regarding Large livestock raising (cattle, buffaloes) and processing of milk or meat, who is it that is normally involved in making the decision?	NON-HH, FAMILY MEMBER		6
462	G2.02.K	When decisions are made regarding Large livestock raising (cattle, buffaloes) and processing of milk or meat, who is it that is normally involved in making the decision?	NOT APPLICABLE		7
463	G2.03.K	How much input did you yourself (singular) have in making decisions about Large livestock raising (cattle, buffaloes) and processing of milk or meat ?	Little to no input in decisions		1
464	G2.03.K	How much input did you yourself (singular) have in making decisions about Large livestock raising (cattle, buffaloes) and processing of milk or meat ?	Some input in decisions		2
465	G2.03.K	How much input did you yourself (singular) have in making decisions about Large livestock raising (cattle, buffaloes) and processing of milk or meat ?	Input into most or all decisions		3
466	G2.03.K	How much input did you yourself (singular) have in making decisions about Large livestock raising (cattle, buffaloes) and processing of milk or meat ?	Not applicable / no decision made		4
467	G2.04.K	To what extent do you feel you yourself (singular) can participate in decisions regarding Large livestock raising (cattle, buffaloes) and processing of milk or meat if you want(ed) to?	Not at all		1
468	G2.04.K	To what extent do you feel you yourself (singular) can participate in decisions regarding Large livestock raising (cattle, buffaloes) and processing of milk or meat if you want(ed) to?	Small extent		2
469	G2.04.K	To what extent do you feel you yourself (singular) can participate in decisions regarding Large livestock raising (cattle, buffaloes) and processing of milk or meat if you want(ed) to?	Medium extent		3
470	G2.04.K	To what extent do you feel you yourself (singular) can participate in decisions regarding Large livestock raising (cattle, buffaloes) and processing of milk or meat if you want(ed) to?	To a high extent		4
471	G2.05.K	If there was disagreement in decisions regarding Large livestock raising (cattle, buffaloes) and processing of milk or meat, whose opinion usually prevailed?	Self		1
472	G2.05.K	If there was disagreement in decisions regarding Large livestock raising (cattle, buffaloes) and processing of milk or meat, whose opinion usually prevailed?	Partner/Spouse in HH		2
473	G2.05.K	If there was disagreement in decisions regarding Large livestock raising (cattle, buffaloes) and processing of milk or meat, whose opinion usually prevailed?	Partner/Spouse outside HH		3
474	G2.05.K	If there was disagreement in decisions regarding Large livestock raising (cattle, buffaloes) and processing of milk or meat, whose opinion usually prevailed?	Other HH member		4
475	G2.05.K	If there was disagreement in decisions regarding Large livestock raising (cattle, buffaloes) and processing of milk or meat, whose opinion usually prevailed?	NON-HH, NON-FAMILY MEMBER		5
476	G2.05.K	If there was disagreement in decisions regarding Large livestock raising (cattle, buffaloes) and processing of milk or meat, whose opinion usually prevailed?	NON-HH, FAMILY MEMBER		6
477	G2.05.K	If there was disagreement in decisions regarding Large livestock raising (cattle, buffaloes) and processing of milk or meat, whose opinion usually prevailed?	NOT APPLICABLE		7
478	G2.06.K	How much input did you have in decisions about how much of the outputs of Large livestock raising (cattle, buffaloes) and processing of milk or meat to keep for consumption at home rather than selling?	Little to no input in decisions		1
479	G2.06.K	How much input did you have in decisions about how much of the outputs of Large livestock raising (cattle, buffaloes) and processing of milk or meat to keep for consumption at home rather than selling?	Some input in decisions		2
480	G2.06.K	How much input did you have in decisions about how much of the outputs of Large livestock raising (cattle, buffaloes) and processing of milk or meat to keep for consumption at home rather than selling?	Input into most or all decisions		3
481	G2.06.K	How much input did you have in decisions about how much of the outputs of Large livestock raising (cattle, buffaloes) and processing of milk or meat to keep for consumption at home rather than selling?	Not applicable / no decision made		4
482	G2.07.K	How much input did you yourself have in decisions about how to use of income generated from Large livestock raising (cattle, buffaloes) and processing of milk or meat?	Little to no input in decisions		1
483	G2.07.K	How much input did you yourself have in decisions about how to use of income generated from Large livestock raising (cattle, buffaloes) and processing of milk or meat?	Some input in decisions		2
484	G2.07.K	How much input did you yourself have in decisions about how to use of income generated from Large livestock raising (cattle, buffaloes) and processing of milk or meat?	Input into most or all decisions		3
485	G2.07.K	How much input did you yourself have in decisions about how to use of income generated from Large livestock raising (cattle, buffaloes) and processing of milk or meat?	Not applicable / no decision made		4
486	G2.01.L	Did you yourself (singular) participate in Small Livestock raising (sheep, goats) and processing of milk or meat in the past 12 months (that is during the last [one/two] cropping seasons), from [PRESENT MONTH] last year to [PRESENT MONTH] this year?	Yes		1
487	G2.01.L	Did you yourself (singular) participate in Small Livestock raising (sheep, goats) and processing of milk or meat in the past 12 months (that is during the last [one/two] cropping seasons), from [PRESENT MONTH] last year to [PRESENT MONTH] this year?	No		2
488	G2.02.L	When decisions are made regarding Small Livestock raising (sheep, goats) and processing of milk or meat, who is it that is normally involved in making the decision?	Self		1
489	G2.02.L	When decisions are made regarding Small Livestock raising (sheep, goats) and processing of milk or meat, who is it that is normally involved in making the decision?	Partner/Spouse in HH		2
490	G2.02.L	When decisions are made regarding Small Livestock raising (sheep, goats) and processing of milk or meat, who is it that is normally involved in making the decision?	Partner/Spouse outside HH		3
491	G2.02.L	When decisions are made regarding Small Livestock raising (sheep, goats) and processing of milk or meat, who is it that is normally involved in making the decision?	Other HH member		4
492	G2.02.L	When decisions are made regarding Small Livestock raising (sheep, goats) and processing of milk or meat, who is it that is normally involved in making the decision?	NON-HH, NON-FAMILY MEMBER		5
493	G2.02.L	When decisions are made regarding Small Livestock raising (sheep, goats) and processing of milk or meat, who is it that is normally involved in making the decision?	NON-HH, FAMILY MEMBER		6
494	G2.02.L	When decisions are made regarding Small Livestock raising (sheep, goats) and processing of milk or meat, who is it that is normally involved in making the decision?	NOT APPLICABLE		7
495	G2.03.L	How much input did you yourself (singular) have in making decisions about Small Livestock raising (sheep, goats) and processing of milk or meat?	Little to no input in decisions		1
496	G2.03.L	How much input did you yourself (singular) have in making decisions about Small Livestock raising (sheep, goats) and processing of milk or meat?	Some input in decisions		2
497	G2.03.L	How much input did you yourself (singular) have in making decisions about Small Livestock raising (sheep, goats) and processing of milk or meat?	Input into most or all decisions		3
498	G2.03.L	How much input did you yourself (singular) have in making decisions about Small Livestock raising (sheep, goats) and processing of milk or meat?	Not applicable / no decision made		4
499	G2.04.L	To what extent do you feel you yourself (singular) can participate in decisions regarding Small Livestock raising (sheep, goats) and processing of milk or meat if you want(ed) to?	Not at all		1
500	G2.04.L	To what extent do you feel you yourself (singular) can participate in decisions regarding Small Livestock raising (sheep, goats) and processing of milk or meat if you want(ed) to?	Small extent		2
501	G2.04.L	To what extent do you feel you yourself (singular) can participate in decisions regarding Small Livestock raising (sheep, goats) and processing of milk or meat if you want(ed) to?	Medium extent		3
502	G2.04.L	To what extent do you feel you yourself (singular) can participate in decisions regarding Small Livestock raising (sheep, goats) and processing of milk or meat if you want(ed) to?	To a high extent		4
503	G2.05.L	If there was disagreement in decisions regarding Small Livestock raising (sheep, goats) and processing of milk or meat, whose opinion usually prevailed?	Self		1
504	G2.05.L	If there was disagreement in decisions regarding Small Livestock raising (sheep, goats) and processing of milk or meat, whose opinion usually prevailed?	Partner/Spouse in HH		2
505	G2.05.L	If there was disagreement in decisions regarding Small Livestock raising (sheep, goats) and processing of milk or meat, whose opinion usually prevailed?	Partner/Spouse outside HH		3
506	G2.05.L	If there was disagreement in decisions regarding Small Livestock raising (sheep, goats) and processing of milk or meat, whose opinion usually prevailed?	Other HH member		4
507	G2.05.L	If there was disagreement in decisions regarding Small Livestock raising (sheep, goats) and processing of milk or meat, whose opinion usually prevailed?	NON-HH, NON-FAMILY MEMBER		5
508	G2.05.L	If there was disagreement in decisions regarding Small Livestock raising (sheep, goats) and processing of milk or meat, whose opinion usually prevailed?	NON-HH, FAMILY MEMBER		6
509	G2.05.L	If there was disagreement in decisions regarding Small Livestock raising (sheep, goats) and processing of milk or meat, whose opinion usually prevailed?	NOT APPLICABLE		7
510	G2.06.L	How much input did you have in decisions about how much of the outputs of Small Livestock raising (sheep, goats) and processing of milk or meat to keep for consumption at home rather than selling?	Little to no input in decisions		1
511	G2.06.L	How much input did you have in decisions about how much of the outputs of Small Livestock raising (sheep, goats) and processing of milk or meat to keep for consumption at home rather than selling?	Some input in decisions		2
512	G2.06.L	How much input did you have in decisions about how much of the outputs of Small Livestock raising (sheep, goats) and processing of milk or meat to keep for consumption at home rather than selling?	Input into most or all decisions		3
513	G2.06.L	How much input did you have in decisions about how much of the outputs of Small Livestock raising (sheep, goats) and processing of milk or meat to keep for consumption at home rather than selling?	Not applicable / no decision made		4
514	G2.07.L	How much input did you yourself have in decisions about how to use of income generated from Small Livestock raising (sheep, goats) and processing of milk or meat?	Little to no input in decisions		1
515	G2.07.L	How much input did you yourself have in decisions about how to use of income generated from Small Livestock raising (sheep, goats) and processing of milk or meat?	Some input in decisions		2
516	G2.07.L	How much input did you yourself have in decisions about how to use of income generated from Small Livestock raising (sheep, goats) and processing of milk or meat?	Input into most or all decisions		3
517	G2.07.L	How much input did you yourself have in decisions about how to use of income generated from Small Livestock raising (sheep, goats) and processing of milk or meat?	Not applicable / no decision made		4
518	G2.01.M	Did you yourself (singular) participate in Poultry and other animals raising (chickens, ducks, turkeys) and processing of eggs and/or meat in the past 12 months (that is during the last [one/two] cropping seasons), from [PRESENT MONTH] last year to [PRESENT MONTH] this year?	Yes		1
519	G2.01.M	Did you yourself (singular) participate in Poultry and other animals raising (chickens, ducks, turkeys) and processing of eggs and/or meat in the past 12 months (that is during the last [one/two] cropping seasons), from [PRESENT MONTH] last year to [PRESENT MONTH] this year?	No		2
520	G2.02.M	When decisions are made regarding Poultry and other animals raising (chickens, ducks, turkeys) and processing of eggs and/or meat, who is it that is normally involved in making the decision?	Self		1
521	G2.02.M	When decisions are made regarding Poultry and other animals raising (chickens, ducks, turkeys) and processing of eggs and/or meat, who is it that is normally involved in making the decision?	Partner/Spouse in HH		2
522	G2.02.M	When decisions are made regarding Poultry and other animals raising (chickens, ducks, turkeys) and processing of eggs and/or meat, who is it that is normally involved in making the decision?	Partner/Spouse outside HH		3
523	G2.02.M	When decisions are made regarding Poultry and other animals raising (chickens, ducks, turkeys) and processing of eggs and/or meat, who is it that is normally involved in making the decision?	Other HH member		4
524	G2.02.M	When decisions are made regarding Poultry and other animals raising (chickens, ducks, turkeys) and processing of eggs and/or meat, who is it that is normally involved in making the decision?	NON-HH, NON-FAMILY MEMBER		5
525	G2.02.M	When decisions are made regarding Poultry and other animals raising (chickens, ducks, turkeys) and processing of eggs and/or meat, who is it that is normally involved in making the decision?	NON-HH, FAMILY MEMBER		6
526	G2.02.M	When decisions are made regarding Poultry and other animals raising (chickens, ducks, turkeys) and processing of eggs and/or meat, who is it that is normally involved in making the decision?	NOT APPLICABLE		7
527	G2.03.M	How much input did you yourself (singular) have in making decisions about Poultry and other animals raising (chickens, ducks, turkeys) and processing of eggs and/or meat?	Little to no input in decisions		1
528	G2.03.M	How much input did you yourself (singular) have in making decisions about Poultry and other animals raising (chickens, ducks, turkeys) and processing of eggs and/or meat?	Some input in decisions		2
529	G2.03.M	How much input did you yourself (singular) have in making decisions about Poultry and other animals raising (chickens, ducks, turkeys) and processing of eggs and/or meat?	Input into most or all decisions		3
530	G2.03.M	How much input did you yourself (singular) have in making decisions about Poultry and other animals raising (chickens, ducks, turkeys) and processing of eggs and/or meat?	Not applicable / no decision made		4
531	G2.04.M	To what extent do you feel you yourself (singular) can participate in decisions regarding Poultry and other animals raising (chickens, ducks, turkeys) and processing of eggs and/or meat if you want(ed) to?	Not at all		1
532	G2.04.M	To what extent do you feel you yourself (singular) can participate in decisions regarding Poultry and other animals raising (chickens, ducks, turkeys) and processing of eggs and/or meat if you want(ed) to?	Small extent		2
533	G2.04.M	To what extent do you feel you yourself (singular) can participate in decisions regarding Poultry and other animals raising (chickens, ducks, turkeys) and processing of eggs and/or meat if you want(ed) to?	Medium extent		3
534	G2.04.M	To what extent do you feel you yourself (singular) can participate in decisions regarding Poultry and other animals raising (chickens, ducks, turkeys) and processing of eggs and/or meat if you want(ed) to?	To a high extent		4
535	G2.05.M	If there was disagreement in decisions regarding Poultry and other animals raising (chickens, ducks, turkeys) and processing of eggs and/or meat, whose opinion usually prevailed?	Self		1
536	G2.05.M	If there was disagreement in decisions regarding Poultry and other animals raising (chickens, ducks, turkeys) and processing of eggs and/or meat, whose opinion usually prevailed?	Partner/Spouse in HH		2
537	G2.05.M	If there was disagreement in decisions regarding Poultry and other animals raising (chickens, ducks, turkeys) and processing of eggs and/or meat, whose opinion usually prevailed?	Partner/Spouse outside HH		3
538	G2.05.M	If there was disagreement in decisions regarding Poultry and other animals raising (chickens, ducks, turkeys) and processing of eggs and/or meat, whose opinion usually prevailed?	Other HH member		4
539	G2.05.M	If there was disagreement in decisions regarding Poultry and other animals raising (chickens, ducks, turkeys) and processing of eggs and/or meat, whose opinion usually prevailed?	NON-HH, NON-FAMILY MEMBER		5
540	G2.05.M	If there was disagreement in decisions regarding Poultry and other animals raising (chickens, ducks, turkeys) and processing of eggs and/or meat, whose opinion usually prevailed?	NON-HH, FAMILY MEMBER		6
541	G2.05.M	If there was disagreement in decisions regarding Poultry and other animals raising (chickens, ducks, turkeys) and processing of eggs and/or meat, whose opinion usually prevailed?	NOT APPLICABLE		7
542	G2.06.M	How much input did you have in decisions about how much of the outputs of Poultry and other animals raising (chickens, ducks, turkeys) and processing of eggs and/or meat to keep for consumption at home rather than selling?	Little to no input in decisions		1
543	G2.06.M	How much input did you have in decisions about how much of the outputs of Poultry and other animals raising (chickens, ducks, turkeys) and processing of eggs and/or meat to keep for consumption at home rather than selling?	Some input in decisions		2
544	G2.06.M	How much input did you have in decisions about how much of the outputs of Poultry and other animals raising (chickens, ducks, turkeys) and processing of eggs and/or meat to keep for consumption at home rather than selling?	Input into most or all decisions		3
545	G2.06.M	How much input did you have in decisions about how much of the outputs of Poultry and other animals raising (chickens, ducks, turkeys) and processing of eggs and/or meat to keep for consumption at home rather than selling?	Not applicable / no decision made		4
546	G2.07.M	How much input did you yourself have in decisions about how to use of income generated from Poultry and other animals raising (chickens, ducks, turkeys) and processing of eggs and/or meat?	Little to no input in decisions		1
547	G2.07.M	How much input did you yourself have in decisions about how to use of income generated from Poultry and other animals raising (chickens, ducks, turkeys) and processing of eggs and/or meat?	Some input in decisions		2
548	G2.07.M	How much input did you yourself have in decisions about how to use of income generated from Poultry and other animals raising (chickens, ducks, turkeys) and processing of eggs and/or meat?	Input into most or all decisions		3
549	G2.07.M	How much input did you yourself have in decisions about how to use of income generated from Poultry and other animals raising (chickens, ducks, turkeys) and processing of eggs and/or meat?	Not applicable / no decision made		4
550	G2.01.N	Did you yourself (singular) participate in Non-farm economic activities: Small business, self-employment, buy-and-sell in the past 12 months (that is during the last [one/two] cropping seasons), from [PRESENT MONTH] last year to [PRESENT MONTH] this year?	Yes		1
551	G2.01.N	Did you yourself (singular) participate in Non-farm economic activities: Small business, self-employment, buy-and-sell in the past 12 months (that is during the last [one/two] cropping seasons), from [PRESENT MONTH] last year to [PRESENT MONTH] this year?	No		2
552	G2.02.N	When decisions are made regarding Non-farm economic activities: Small business, self-employment, buy-and-sell, who is it that is normally involved in making the decision?	Self		1
553	G2.02.N	When decisions are made regarding Non-farm economic activities: Small business, self-employment, buy-and-sell, who is it that is normally involved in making the decision?	Partner/Spouse in HH		2
554	G2.02.N	When decisions are made regarding Non-farm economic activities: Small business, self-employment, buy-and-sell, who is it that is normally involved in making the decision?	Partner/Spouse outside HH		3
555	G2.02.N	When decisions are made regarding Non-farm economic activities: Small business, self-employment, buy-and-sell, who is it that is normally involved in making the decision?	Other HH member		4
556	G2.02.N	When decisions are made regarding Non-farm economic activities: Small business, self-employment, buy-and-sell, who is it that is normally involved in making the decision?	NON-HH, NON-FAMILY MEMBER		5
557	G2.02.N	When decisions are made regarding Non-farm economic activities: Small business, self-employment, buy-and-sell, who is it that is normally involved in making the decision?	NON-HH, FAMILY MEMBER		6
558	G2.02.N	When decisions are made regarding Non-farm economic activities: Small business, self-employment, buy-and-sell, who is it that is normally involved in making the decision?	NOT APPLICABLE		7
559	G2.03.N	How much input did you yourself (singular) have in making decisions about Non-farm economic activities: Small business, self-employment, buy-and-sell?	Little to no input in decisions		1
560	G2.03.N	How much input did you yourself (singular) have in making decisions about Non-farm economic activities: Small business, self-employment, buy-and-sell?	Some input in decisions		2
561	G2.03.N	How much input did you yourself (singular) have in making decisions about Non-farm economic activities: Small business, self-employment, buy-and-sell?	Input into most or all decisions		3
562	G2.03.N	How much input did you yourself (singular) have in making decisions about Non-farm economic activities: Small business, self-employment, buy-and-sell?	Not applicable / no decision made		4
563	G2.04.N	To what extent do you feel you yourself (singular) can participate in decisions regarding Non-farm economic activities: Small business, self-employment, buy-and-sell if you want(ed) to?	Not at all		1
564	G2.04.N	To what extent do you feel you yourself (singular) can participate in decisions regarding Non-farm economic activities: Small business, self-employment, buy-and-sell if you want(ed) to?	Small extent		2
565	G2.04.N	To what extent do you feel you yourself (singular) can participate in decisions regarding Non-farm economic activities: Small business, self-employment, buy-and-sell if you want(ed) to?	Medium extent		3
566	G2.04.N	To what extent do you feel you yourself (singular) can participate in decisions regarding Non-farm economic activities: Small business, self-employment, buy-and-sell if you want(ed) to?	To a high extent		4
567	G2.05.N	If there was disagreement in decisions regarding Non-farm economic activities: Small business, self-employment, buy-and-sell, whose opinion usually prevailed?	Self		1
568	G2.05.N	If there was disagreement in decisions regarding Non-farm economic activities: Small business, self-employment, buy-and-sell, whose opinion usually prevailed?	Partner/Spouse in HH		2
569	G2.05.N	If there was disagreement in decisions regarding Non-farm economic activities: Small business, self-employment, buy-and-sell, whose opinion usually prevailed?	Partner/Spouse outside HH		3
570	G2.05.N	If there was disagreement in decisions regarding Non-farm economic activities: Small business, self-employment, buy-and-sell, whose opinion usually prevailed?	Other HH member		4
571	G2.05.N	If there was disagreement in decisions regarding Non-farm economic activities: Small business, self-employment, buy-and-sell, whose opinion usually prevailed?	NON-HH, NON-FAMILY MEMBER		5
572	G2.05.N	If there was disagreement in decisions regarding Non-farm economic activities: Small business, self-employment, buy-and-sell, whose opinion usually prevailed?	NON-HH, FAMILY MEMBER		6
573	G2.05.N	If there was disagreement in decisions regarding Non-farm economic activities: Small business, self-employment, buy-and-sell, whose opinion usually prevailed?	NOT APPLICABLE		7
574	G2.07.N	How much input did you yourself have in decisions about how to use of income generated from Non-farm economic activities: Small business, self-employment, buy-and-sell?	Little to no input in decisions		1
575	G2.07.N	How much input did you yourself have in decisions about how to use of income generated from Non-farm economic activities: Small business, self-employment, buy-and-sell?	Some input in decisions		2
576	G2.07.N	How much input did you yourself have in decisions about how to use of income generated from Non-farm economic activities: Small business, self-employment, buy-and-sell?	Input into most or all decisions		3
577	G2.07.N	How much input did you yourself have in decisions about how to use of income generated from Non-farm economic activities: Small business, self-employment, buy-and-sell?	Not applicable / no decision made		4
578	G2.01.O	Did you yourself (singular) participate in Wage and salary employment: in-kind or monetary work both agriculture and other wage work in the past 12 months (that is during the last [one/two] cropping seasons), from [PRESENT MONTH] last year to [PRESENT MONTH] this year?	Yes		1
579	G2.01.O	Did you yourself (singular) participate in Wage and salary employment: in-kind or monetary work both agriculture and other wage work in the past 12 months (that is during the last [one/two] cropping seasons), from [PRESENT MONTH] last year to [PRESENT MONTH] this year?	No		2
580	G2.02.O	When decisions are made regarding Wage and salary employment: in-kind or monetary work both agriculture and other wage work, who is it that is normally involved in making the decision?	Self		1
581	G2.02.O	When decisions are made regarding Wage and salary employment: in-kind or monetary work both agriculture and other wage work, who is it that is normally involved in making the decision?	Partner/Spouse in HH		2
582	G2.02.O	When decisions are made regarding Wage and salary employment: in-kind or monetary work both agriculture and other wage work, who is it that is normally involved in making the decision?	Partner/Spouse outside HH		3
583	G2.02.O	When decisions are made regarding Wage and salary employment: in-kind or monetary work both agriculture and other wage work, who is it that is normally involved in making the decision?	Other HH member		4
584	G2.02.O	When decisions are made regarding Wage and salary employment: in-kind or monetary work both agriculture and other wage work, who is it that is normally involved in making the decision?	NON-HH, NON-FAMILY MEMBER		5
585	G2.02.O	When decisions are made regarding Wage and salary employment: in-kind or monetary work both agriculture and other wage work, who is it that is normally involved in making the decision?	NON-HH, FAMILY MEMBER		6
586	G2.02.O	When decisions are made regarding Wage and salary employment: in-kind or monetary work both agriculture and other wage work, who is it that is normally involved in making the decision?	NOT APPLICABLE		7
587	G2.03.O	How much input did you yourself (singular) have in making decisions about Wage and salary employment: in-kind or monetary work both agriculture and other wage work?	Little to no input in decisions		1
588	G2.03.O	How much input did you yourself (singular) have in making decisions about Wage and salary employment: in-kind or monetary work both agriculture and other wage work?	Some input in decisions		2
589	G2.03.O	How much input did you yourself (singular) have in making decisions about Wage and salary employment: in-kind or monetary work both agriculture and other wage work?	Input into most or all decisions		3
590	G2.03.O	How much input did you yourself (singular) have in making decisions about Wage and salary employment: in-kind or monetary work both agriculture and other wage work?	Not applicable / no decision made		4
591	G2.04.O	To what extent do you feel you yourself (singular) can participate in decisions regarding Wage and salary employment: in-kind or monetary work both agriculture and other wage work if you want(ed) to?	Not at all		1
592	G2.04.O	To what extent do you feel you yourself (singular) can participate in decisions regarding Wage and salary employment: in-kind or monetary work both agriculture and other wage work if you want(ed) to?	Small extent		2
593	G2.04.O	To what extent do you feel you yourself (singular) can participate in decisions regarding Wage and salary employment: in-kind or monetary work both agriculture and other wage work if you want(ed) to?	Medium extent		3
594	G2.04.O	To what extent do you feel you yourself (singular) can participate in decisions regarding Wage and salary employment: in-kind or monetary work both agriculture and other wage work if you want(ed) to?	To a high extent		4
595	G2.05.O	If there was disagreement in decisions regarding Wage and salary employment: in-kind or monetary work both agriculture and other wage work, whose opinion usually prevailed?	Self		1
596	G2.05.O	If there was disagreement in decisions regarding Wage and salary employment: in-kind or monetary work both agriculture and other wage work, whose opinion usually prevailed?	Partner/Spouse in HH		2
597	G2.05.O	If there was disagreement in decisions regarding Wage and salary employment: in-kind or monetary work both agriculture and other wage work, whose opinion usually prevailed?	Partner/Spouse outside HH		3
598	G2.05.O	If there was disagreement in decisions regarding Wage and salary employment: in-kind or monetary work both agriculture and other wage work, whose opinion usually prevailed?	Other HH member		4
599	G2.05.O	If there was disagreement in decisions regarding Wage and salary employment: in-kind or monetary work both agriculture and other wage work, whose opinion usually prevailed?	NON-HH, NON-FAMILY MEMBER		5
600	G2.05.O	If there was disagreement in decisions regarding Wage and salary employment: in-kind or monetary work both agriculture and other wage work, whose opinion usually prevailed?	NON-HH, FAMILY MEMBER		6
601	G2.05.O	If there was disagreement in decisions regarding Wage and salary employment: in-kind or monetary work both agriculture and other wage work, whose opinion usually prevailed?	NOT APPLICABLE		7
602	G2.07.O	How much input did you yourself have in decisions about how to use of income generated from Wage and salary employment: in-kind or monetary work both agriculture and other wage work?	Little to no input in decisions		1
603	G2.07.O	How much input did you yourself have in decisions about how to use of income generated from Wage and salary employment: in-kind or monetary work both agriculture and other wage work?	Some input in decisions		2
604	G2.07.O	How much input did you yourself have in decisions about how to use of income generated from Wage and salary employment: in-kind or monetary work both agriculture and other wage work?	Input into most or all decisions		3
605	G2.07.O	How much input did you yourself have in decisions about how to use of income generated from Wage and salary employment: in-kind or monetary work both agriculture and other wage work?	Not applicable / no decision made		4
606	G2.01.P	Did you yourself (singular) participate in Large, occasional household purchases (bicycles, land transportation vehicles) in the past 12 months (that is during the last [one/two] cropping seasons), from [PRESENT MONTH] last year to [PRESENT MONTH] this year?	Yes		1
607	G2.01.P	Did you yourself (singular) participate in Large, occasional household purchases (bicycles, land transportation vehicles) in the past 12 months (that is during the last [one/two] cropping seasons), from [PRESENT MONTH] last year to [PRESENT MONTH] this year?	No		2
608	G2.02.P	When decisions are made regarding Large, occasional household purchases (bicycles, land transportation vehicles), who is it that is normally involved in making the decision?	Self		1
609	G2.02.P	When decisions are made regarding Large, occasional household purchases (bicycles, land transportation vehicles), who is it that is normally involved in making the decision?	Partner/Spouse in HH		2
610	G2.02.P	When decisions are made regarding Large, occasional household purchases (bicycles, land transportation vehicles), who is it that is normally involved in making the decision?	Partner/Spouse outside HH		3
611	G2.02.P	When decisions are made regarding Large, occasional household purchases (bicycles, land transportation vehicles), who is it that is normally involved in making the decision?	Other HH member		4
612	G2.02.P	When decisions are made regarding Large, occasional household purchases (bicycles, land transportation vehicles), who is it that is normally involved in making the decision?	NON-HH, NON-FAMILY MEMBER		5
613	G2.02.P	When decisions are made regarding Large, occasional household purchases (bicycles, land transportation vehicles), who is it that is normally involved in making the decision?	NON-HH, FAMILY MEMBER		6
614	G2.02.P	When decisions are made regarding Large, occasional household purchases (bicycles, land transportation vehicles), who is it that is normally involved in making the decision?	NOT APPLICABLE		7
615	G2.03.P	How much input did you yourself (singular) have in making decisions about Large, occasional household purchases (bicycles, land transportation vehicles)?	Little to no input in decisions		1
616	G2.03.P	How much input did you yourself (singular) have in making decisions about Large, occasional household purchases (bicycles, land transportation vehicles)?	Some input in decisions		2
617	G2.03.P	How much input did you yourself (singular) have in making decisions about Large, occasional household purchases (bicycles, land transportation vehicles)?	Input into most or all decisions		3
618	G2.03.P	How much input did you yourself (singular) have in making decisions about Large, occasional household purchases (bicycles, land transportation vehicles)?	Not applicable / no decision made		4
619	G2.04.P	To what extent do you feel you yourself (singular) can participate in decisions regarding Large, occasional household purchases (bicycles, land transportation vehicles) f you want(ed) to?	Not at all		1
620	G2.04.P	To what extent do you feel you yourself (singular) can participate in decisions regarding Large, occasional household purchases (bicycles, land transportation vehicles) f you want(ed) to?	Small extent		2
621	G2.04.P	To what extent do you feel you yourself (singular) can participate in decisions regarding Large, occasional household purchases (bicycles, land transportation vehicles) f you want(ed) to?	Medium extent		3
622	G2.04.P	To what extent do you feel you yourself (singular) can participate in decisions regarding Large, occasional household purchases (bicycles, land transportation vehicles) f you want(ed) to?	To a high extent		4
623	G2.05.P	If there was disagreement in decisions regarding Large, occasional household purchases (bicycles, land transportation vehicles), whose opinion usually prevailed?	Self		1
624	G2.05.P	If there was disagreement in decisions regarding Large, occasional household purchases (bicycles, land transportation vehicles), whose opinion usually prevailed?	Partner/Spouse in HH		2
625	G2.05.P	If there was disagreement in decisions regarding Large, occasional household purchases (bicycles, land transportation vehicles), whose opinion usually prevailed?	Partner/Spouse outside HH		3
626	G2.05.P	If there was disagreement in decisions regarding Large, occasional household purchases (bicycles, land transportation vehicles), whose opinion usually prevailed?	Other HH member		4
627	G2.05.P	If there was disagreement in decisions regarding Large, occasional household purchases (bicycles, land transportation vehicles), whose opinion usually prevailed?	NON-HH, NON-FAMILY MEMBER		5
628	G2.05.P	If there was disagreement in decisions regarding Large, occasional household purchases (bicycles, land transportation vehicles), whose opinion usually prevailed?	NON-HH, FAMILY MEMBER		6
629	G2.05.P	If there was disagreement in decisions regarding Large, occasional household purchases (bicycles, land transportation vehicles), whose opinion usually prevailed?	NOT APPLICABLE		7
630	G2.01.Q	Did you yourself (singular) participate in Routine household purchases (food for daily consumption or other household needs) in the past 12 months (that is during the last [one/two] cropping seasons), from [PRESENT MONTH] last year to [PRESENT MONTH] this year?	Yes		1
631	G2.01.Q	Did you yourself (singular) participate in Routine household purchases (food for daily consumption or other household needs) in the past 12 months (that is during the last [one/two] cropping seasons), from [PRESENT MONTH] last year to [PRESENT MONTH] this year?	No		2
632	G2.02.Q	When decisions are made regarding Routine household purchases (food for daily consumption or other household needs), who is it that is normally involved in making the decision?	Self		1
633	G2.02.Q	When decisions are made regarding Routine household purchases (food for daily consumption or other household needs), who is it that is normally involved in making the decision?	Partner/Spouse in HH		2
634	G2.02.Q	When decisions are made regarding Routine household purchases (food for daily consumption or other household needs), who is it that is normally involved in making the decision?	Partner/Spouse outside HH		3
635	G2.02.Q	When decisions are made regarding Routine household purchases (food for daily consumption or other household needs), who is it that is normally involved in making the decision?	Other HH member		4
636	G2.02.Q	When decisions are made regarding Routine household purchases (food for daily consumption or other household needs), who is it that is normally involved in making the decision?	NON-HH, NON-FAMILY MEMBER		5
637	G2.02.Q	When decisions are made regarding Routine household purchases (food for daily consumption or other household needs), who is it that is normally involved in making the decision?	NON-HH, FAMILY MEMBER		6
638	G2.02.Q	When decisions are made regarding Routine household purchases (food for daily consumption or other household needs), who is it that is normally involved in making the decision?	NOT APPLICABLE		7
639	G2.03.Q	How much input did you yourself (singular) have in making decisions about Routine household purchases (food for daily consumption or other household needs)?	Little to no input in decisions		1
640	G2.03.Q	How much input did you yourself (singular) have in making decisions about Routine household purchases (food for daily consumption or other household needs)?	Some input in decisions		2
641	G2.03.Q	How much input did you yourself (singular) have in making decisions about Routine household purchases (food for daily consumption or other household needs)?	Input into most or all decisions		3
642	G2.03.Q	How much input did you yourself (singular) have in making decisions about Routine household purchases (food for daily consumption or other household needs)?	Not applicable / no decision made		4
643	G2.04.Q	To what extent do you feel you yourself (singular) can participate in decisions regarding Routine household purchases (food for daily consumption or other household needs) if you want(ed) to?	Not at all		1
644	G2.04.Q	To what extent do you feel you yourself (singular) can participate in decisions regarding Routine household purchases (food for daily consumption or other household needs) if you want(ed) to?	Small extent		2
645	G2.04.Q	To what extent do you feel you yourself (singular) can participate in decisions regarding Routine household purchases (food for daily consumption or other household needs) if you want(ed) to?	Medium extent		3
646	G2.04.Q	To what extent do you feel you yourself (singular) can participate in decisions regarding Routine household purchases (food for daily consumption or other household needs) if you want(ed) to?	To a high extent		4
647	G2.05.Q	If there was disagreement in decisions regarding Routine household purchases (food for daily consumption or other household needs), whose opinion usually prevailed?	Self		1
648	G2.05.Q	If there was disagreement in decisions regarding Routine household purchases (food for daily consumption or other household needs), whose opinion usually prevailed?	Partner/Spouse in HH		2
649	G2.05.Q	If there was disagreement in decisions regarding Routine household purchases (food for daily consumption or other household needs), whose opinion usually prevailed?	Partner/Spouse outside HH		3
650	G2.05.Q	If there was disagreement in decisions regarding Routine household purchases (food for daily consumption or other household needs), whose opinion usually prevailed?	Other HH member		4
651	G2.05.Q	If there was disagreement in decisions regarding Routine household purchases (food for daily consumption or other household needs), whose opinion usually prevailed?	NON-HH, NON-FAMILY MEMBER		5
652	G2.05.Q	If there was disagreement in decisions regarding Routine household purchases (food for daily consumption or other household needs), whose opinion usually prevailed?	NON-HH, FAMILY MEMBER		6
653	G2.05.Q	If there was disagreement in decisions regarding Routine household purchases (food for daily consumption or other household needs), whose opinion usually prevailed?	NOT APPLICABLE		7
654	G3.01	Does anyone in your household currently own or cultivate land? This could be land that you have access to without legal ownership or land that you legally own or lease	Yes		1
655	G3.01	Does anyone in your household currently own or cultivate land? This could be land that you have access to without legal ownership or land that you legally own or lease	No		2
656	G3.02	Do you own any of the land owned or cultivated by your household?	YES, SOLELY		1
657	G3.02	Do you own any of the land owned or cultivated by your household?	YES, JOINTLY		2
658	G3.02	Do you own any of the land owned or cultivated by your household?	YES, SOLELY AND JOINTLY		3
659	G3.02	Do you own any of the land owned or cultivated by your household?	NO		4
660	G3.03	Does anyone in your household currently own or cultivate ponds?	Yes		1
661	G3.03	Does anyone in your household currently own or cultivate ponds?	No		2
662	G3.04	Who generally makes decisions about what to grow in this/these pond(s)?	Self		1
663	G3.04	Who generally makes decisions about what to grow in this/these pond(s)?	Partner/Spouse in HH		2
664	G3.04	Who generally makes decisions about what to grow in this/these pond(s)?	Partner/Spouse outside HH		3
665	G3.04	Who generally makes decisions about what to grow in this/these pond(s)?	Other HH member		4
666	G3.04	Who generally makes decisions about what to grow in this/these pond(s)?	NON-HH, NON-FAMILY MEMBER		5
667	G3.04	Who generally makes decisions about what to grow in this/these pond(s)?	NON-HH, FAMILY MEMBER		6
668	G3.04	Who generally makes decisions about what to grow in this/these pond(s)?	Don’t know		96
669	G3.04	Who generally makes decisions about what to grow in this/these pond(s)?	Not applicable/No decision made		98
670	G3.05	Do you <i><u>[[[ID8]]]</u></i> solely or jointly cultivate any ponds?	YES, SOLELY		1
671	G3.05	Do you <i><u>[[[ID8]]]</u></i> solely or jointly cultivate any ponds?	YES, JOINTLY		2
672	G3.05	Do you <i><u>[[[ID8]]]</u></i> solely or jointly cultivate any ponds?	YES, SOLELY AND JOINTLY		3
673	G3.05	Do you <i><u>[[[ID8]]]</u></i> solely or jointly cultivate any ponds?	NO		4
674	G3.06	Who generally makes decisions about what to grow in the ponds that you yourself cultivate?	Self		1
675	G3.06	Who generally makes decisions about what to grow in the ponds that you yourself cultivate?	Partner/Spouse in HH		2
676	G3.06	Who generally makes decisions about what to grow in the ponds that you yourself cultivate?	Partner/Spouse outside HH		3
677	G3.06	Who generally makes decisions about what to grow in the ponds that you yourself cultivate?	Other HH member		4
678	G3.06	Who generally makes decisions about what to grow in the ponds that you yourself cultivate?	Non-HH member		5
679	G3.06	Who generally makes decisions about what to grow in the ponds that you yourself cultivate?	Don’t know		96
680	G3.06	Who generally makes decisions about what to grow in the ponds that you yourself cultivate?	Not applicable/No decision made		98
681	G3.7	Do you own any of the ponds owned or cultivated by your household?	YES, SOLELY		1
682	G3.7	Do you own any of the ponds owned or cultivated by your household?	YES, JOINTLY		2
683	G3.7	Do you own any of the ponds owned or cultivated by your household?	YES, SOLELY AND JOINTLY		3
684	G3.7	Do you own any of the ponds owned or cultivated by your household?	NO		4
685	G3.8	Does anyone in your household currently access fishing grounds or gleaning areas (common areas where you can gather and collect in shallow water or exposed land)?	Yes		1
686	G3.8	Does anyone in your household currently access fishing grounds or gleaning areas (common areas where you can gather and collect in shallow water or exposed land)?	No		2
687	G3.9	Do you access any of the fishing grounds or gleaning areas (common areas where you can gather and collect in shallow water or exposed land)?	YES, SOLELY		1
688	G3.9	Do you access any of the fishing grounds or gleaning areas (common areas where you can gather and collect in shallow water or exposed land)?	YES, JOINTLY		2
689	G3.9	Do you access any of the fishing grounds or gleaning areas (common areas where you can gather and collect in shallow water or exposed land)?	YES, SOLELY AND JOINTLY		3
690	G3.9	Do you access any of the fishing grounds or gleaning areas (common areas where you can gather and collect in shallow water or exposed land)?	NO		4
691	G3.10	Does anyone in your household currently have any of the following [ITEM]?	[FISHING/AQUACULTURE]Large fish (e.g. mature rohu, tilapia, etc.)		1
692	G3.10	Does anyone in your household currently have any of the following [ITEM]?	[FISHING/AQUACULTURE]Small fish (e.g. mola, other small indigenous species)		2
693	G3.10	Does anyone in your household currently have any of the following [ITEM]?	[FISHING/AQUACULTURE]Fish producing equipment (e.g. fish feed, medicine, other inputs including lime for ponds, etc)		3
694	G3.10	Does anyone in your household currently have any of the following [ITEM]?	[FISHING/AQUACULTURE]Fish processing equipment (e.g. drying mats, knives)		4
695	G3.10	Does anyone in your household currently have any of the following [ITEM]?	[FISHING/AQUACULTURE]Fish storage equipment (e.g. sacks, bundles, freezers)		5
696	G3.10	Does anyone in your household currently have any of the following [ITEM]?	[FISHING/AQUACULTURE]Fish transportation equipment (e.g. canoe or boat for fishing)		6
697	G3.10	Does anyone in your household currently have any of the following [ITEM]?	[FISHING/AQUACULTURE]Fishing and harvesting equipment (e.g. nets, line and hooks)		7
698	G3.10	Does anyone in your household currently have any of the following [ITEM]?	[CROPS AND LIVESTOCK]Large livestock (oxen, cattle)		8
699	G3.10	Does anyone in your household currently have any of the following [ITEM]?	[CROPS AND LIVESTOCK]Small livestock (goats, sheep)		9
700	G3.10	Does anyone in your household currently have any of the following [ITEM]?	[CROPS AND LIVESTOCK]Chickens, Ducks, Turkeys, Pigeons		10
701	G3.10	Does anyone in your household currently have any of the following [ITEM]?	[CROPS AND LIVESTOCK]Mechanized farm equipment (tractor-plough, power tiler, treadle pump)		11
702	G3.10	Does anyone in your household currently have any of the following [ITEM]?	[CROPS AND LIVESTOCK]Non-mechanized farm equipment (hand tools, animal drawn plough)		12
703	G3.10	Does anyone in your household currently have any of the following [ITEM]?	[OTHER ]Nonfarm business equipment		13
704	G3.10	Does anyone in your household currently have any of the following [ITEM]?	[OTHER ]House (and other structures)		14
705	G3.10	Does anyone in your household currently have any of the following [ITEM]?	[OTHER ]Large consumer durables (fridge, TV, sofa)		15
706	G3.10	Does anyone in your household currently have any of the following [ITEM]?	[OTHER ]Small consumer durables (radio, cookware)		16
707	G3.10	Does anyone in your household currently have any of the following [ITEM]?	[OTHER ]Means of communication (e.g. cell phone, telephone)		17
708	G3.10	Does anyone in your household currently have any of the following [ITEM]?	[OTHER ]Internet		18
709	G3.10	Does anyone in your household currently have any of the following [ITEM]?	[OTHER ]Other land not used for agricultural purposes (pieces, residential or commercial land)		19
710	G3.10	Does anyone in your household currently have any of the following [ITEM]?	[OTHER ]Means of transportation (bicycle, motorcycle, car)		20
711	G3.11	Do you <i><u>[[[ID8]]]</u></i> own any of the following [ITEM]?	[FISHING/AQUACULTURE]Large fish (e.g. mature rohu, tilapia, etc.)		1
712	G3.11	Do you <i><u>[[[ID8]]]</u></i> own any of the following [ITEM]?	YES, SOLELY		1
713	G3.11	Do you <i><u>[[[ID8]]]</u></i> own any of the following [ITEM]?	[FISHING/AQUACULTURE]Small fish (e.g. mola, other small indigenous species)		2
714	G3.11	Do you <i><u>[[[ID8]]]</u></i> own any of the following [ITEM]?	YES, JOINTLY		2
715	G3.11	Do you <i><u>[[[ID8]]]</u></i> own any of the following [ITEM]?	[FISHING/AQUACULTURE]Fish producing equipment (e.g. fish feed, medicine, other inputs including lime for ponds, etc)		3
716	G3.11	Do you <i><u>[[[ID8]]]</u></i> own any of the following [ITEM]?	YES, SOLELY AND JOINTLY		3
717	G3.11	Do you <i><u>[[[ID8]]]</u></i> own any of the following [ITEM]?	[FISHING/AQUACULTURE]Fish processing equipment (e.g. drying mats, knives)		4
718	G3.11	Do you <i><u>[[[ID8]]]</u></i> own any of the following [ITEM]?	NO		4
719	G3.11	Do you <i><u>[[[ID8]]]</u></i> own any of the following [ITEM]?	[FISHING/AQUACULTURE]Fish storage equipment (e.g. sacks, bundles, freezers)		5
720	G3.11	Do you <i><u>[[[ID8]]]</u></i> own any of the following [ITEM]?	[FISHING/AQUACULTURE]Fish transportation equipment (e.g. canoe or boat for fishing)		6
721	G3.11	Do you <i><u>[[[ID8]]]</u></i> own any of the following [ITEM]?	[FISHING/AQUACULTURE]Fishing and harvesting equipment (e.g. nets, line and hooks)		7
722	G3.11	Do you <i><u>[[[ID8]]]</u></i> own any of the following [ITEM]?	[CROPS AND LIVESTOCK]Large livestock (oxen, cattle)		8
723	G3.11	Do you <i><u>[[[ID8]]]</u></i> own any of the following [ITEM]?	[CROPS AND LIVESTOCK]Small livestock (goats, sheep)		9
724	G3.11	Do you <i><u>[[[ID8]]]</u></i> own any of the following [ITEM]?	[CROPS AND LIVESTOCK]Chickens, Ducks, Turkeys, Pigeons		10
725	G3.11	Do you <i><u>[[[ID8]]]</u></i> own any of the following [ITEM]?	[CROPS AND LIVESTOCK]Mechanized farm equipment (tractor-plough, power tiler, treadle pump)		11
726	G3.11	Do you <i><u>[[[ID8]]]</u></i> own any of the following [ITEM]?	[CROPS AND LIVESTOCK]Non-mechanized farm equipment (hand tools, animal drawn plough)		12
727	G3.11	Do you <i><u>[[[ID8]]]</u></i> own any of the following [ITEM]?	[OTHER ]Nonfarm business equipment		13
728	G3.11	Do you <i><u>[[[ID8]]]</u></i> own any of the following [ITEM]?	[OTHER ]House (and other structures)		14
729	G3.11	Do you <i><u>[[[ID8]]]</u></i> own any of the following [ITEM]?	[OTHER ]Large consumer durables (fridge, TV, sofa)		15
730	G3.11	Do you <i><u>[[[ID8]]]</u></i> own any of the following [ITEM]?	[OTHER ]Small consumer durables (radio, cookware)		16
731	G3.11	Do you <i><u>[[[ID8]]]</u></i> own any of the following [ITEM]?	[OTHER ]Means of communication (e.g. cell phone, telephone)		17
732	G3.11	Do you <i><u>[[[ID8]]]</u></i> own any of the following [ITEM]?	[OTHER ]Internet		18
733	G3.11	Do you <i><u>[[[ID8]]]</u></i> own any of the following [ITEM]?	[OTHER ]Other land not used for agricultural purposes (pieces, residential or commercial land)		19
734	G3.11	Do you <i><u>[[[ID8]]]</u></i> own any of the following [ITEM]?	[OTHER ]Means of transportation (bicycle, motorcycle, car)		20
735	G3.12	Would you or anyone in your household be able to take a loan or borrow cash/in-kind from [SOURCE] if they wanted to?	Non-governmental organization(NGO)		1
736	G3.12	Would you or anyone in your household be able to take a loan or borrow cash/in-kind from [SOURCE] if they wanted to?	Yes		1
737	G3.12	Would you or anyone in your household be able to take a loan or borrow cash/in-kind from [SOURCE] if they wanted to?	Informal lender		2
738	G3.12	Would you or anyone in your household be able to take a loan or borrow cash/in-kind from [SOURCE] if they wanted to?	No		2
739	G3.12	Would you or anyone in your household be able to take a loan or borrow cash/in-kind from [SOURCE] if they wanted to?	Formal lender (bank/financial institution)		3
740	G3.12	Would you or anyone in your household be able to take a loan or borrow cash/in-kind from [SOURCE] if they wanted to?	Maybe		3
741	G3.12	Would you or anyone in your household be able to take a loan or borrow cash/in-kind from [SOURCE] if they wanted to?	Friends or relatives		4
742	G3.12	Would you or anyone in your household be able to take a loan or borrow cash/in-kind from [SOURCE] if they wanted to?	Group based micro-finance or lending including VSLAs / SACCOs /merry-go-rounds		5
743	G3.12	Would you or anyone in your household be able to take a loan or borrow cash/in-kind from [SOURCE] if they wanted to?	Others (any context specific sources)		6
744	G3.13	Has anyone in your household taken any loans or borrowed cash/in-kind from [SOURCE] in the past 12 months, from [PRESENT MONTH] last year to [PRESENT MONTH] this year?	Yes, cash		1
745	G3.13	Has anyone in your household taken any loans or borrowed cash/in-kind from [SOURCE] in the past 12 months, from [PRESENT MONTH] last year to [PRESENT MONTH] this year?	Non-governmental organization(NGO)		1
746	G3.13	Has anyone in your household taken any loans or borrowed cash/in-kind from [SOURCE] in the past 12 months, from [PRESENT MONTH] last year to [PRESENT MONTH] this year?	Yes, in-kind		2
747	G3.13	Has anyone in your household taken any loans or borrowed cash/in-kind from [SOURCE] in the past 12 months, from [PRESENT MONTH] last year to [PRESENT MONTH] this year?	Informal lender		2
748	G3.13	Has anyone in your household taken any loans or borrowed cash/in-kind from [SOURCE] in the past 12 months, from [PRESENT MONTH] last year to [PRESENT MONTH] this year?	Yes, cash and in-kind		3
749	G3.13	Has anyone in your household taken any loans or borrowed cash/in-kind from [SOURCE] in the past 12 months, from [PRESENT MONTH] last year to [PRESENT MONTH] this year?	Formal lender (bank/financial institution)		3
750	G3.13	Has anyone in your household taken any loans or borrowed cash/in-kind from [SOURCE] in the past 12 months, from [PRESENT MONTH] last year to [PRESENT MONTH] this year?	No		4
751	G3.13	Has anyone in your household taken any loans or borrowed cash/in-kind from [SOURCE] in the past 12 months, from [PRESENT MONTH] last year to [PRESENT MONTH] this year?	Friends or relatives		4
752	G3.13	Has anyone in your household taken any loans or borrowed cash/in-kind from [SOURCE] in the past 12 months, from [PRESENT MONTH] last year to [PRESENT MONTH] this year?	Don’t know		5
753	G3.13	Has anyone in your household taken any loans or borrowed cash/in-kind from [SOURCE] in the past 12 months, from [PRESENT MONTH] last year to [PRESENT MONTH] this year?	Group based micro-finance or lending including VSLAs / SACCOs /merry-go-rounds		5
754	G3.13	Has anyone in your household taken any loans or borrowed cash/in-kind from [SOURCE] in the past 12 months, from [PRESENT MONTH] last year to [PRESENT MONTH] this year?	Others (any context specific sources)		6
755	G3.14	Why did not you take any loans or borrowed cash/in-kind from any of the following [SOURCE] in the past 12 months, from [PRESENT MONTH] last year to [PRESENT MONTH] this year?	Have enough money, so did not need any loan		1
756	G3.14	Why did not you take any loans or borrowed cash/in-kind from any of the following [SOURCE] in the past 12 months, from [PRESENT MONTH] last year to [PRESENT MONTH] this year?	Non-governmental organization(NGO)		1
757	G3.14	Why did not you take any loans or borrowed cash/in-kind from any of the following [SOURCE] in the past 12 months, from [PRESENT MONTH] last year to [PRESENT MONTH] this year?	Afraid of losing collateral		2
758	G3.14	Why did not you take any loans or borrowed cash/in-kind from any of the following [SOURCE] in the past 12 months, from [PRESENT MONTH] last year to [PRESENT MONTH] this year?	Informal lender		2
759	G3.14	Why did not you take any loans or borrowed cash/in-kind from any of the following [SOURCE] in the past 12 months, from [PRESENT MONTH] last year to [PRESENT MONTH] this year?	Do not have enough collateral/did not qualify for the loan		3
760	G3.14	Why did not you take any loans or borrowed cash/in-kind from any of the following [SOURCE] in the past 12 months, from [PRESENT MONTH] last year to [PRESENT MONTH] this year?	Formal lender (bank/financial institution)		3
761	G3.14	Why did not you take any loans or borrowed cash/in-kind from any of the following [SOURCE] in the past 12 months, from [PRESENT MONTH] last year to [PRESENT MONTH] this year?	Afraid cannot pay back the money		4
762	G3.14	Why did not you take any loans or borrowed cash/in-kind from any of the following [SOURCE] in the past 12 months, from [PRESENT MONTH] last year to [PRESENT MONTH] this year?	Friends or relatives		4
763	G3.14	Why did not you take any loans or borrowed cash/in-kind from any of the following [SOURCE] in the past 12 months, from [PRESENT MONTH] last year to [PRESENT MONTH] this year?	Interest rate/other costs too high		5
764	G3.14	Why did not you take any loans or borrowed cash/in-kind from any of the following [SOURCE] in the past 12 months, from [PRESENT MONTH] last year to [PRESENT MONTH] this year?	Group based micro-finance or lending including VSLAs / SACCOs /merry-go-rounds		5
765	G3.14	Why did not you take any loans or borrowed cash/in-kind from any of the following [SOURCE] in the past 12 months, from [PRESENT MONTH] last year to [PRESENT MONTH] this year?	Not allowed to borrow/family dispute in borrowing decision		6
766	G3.14	Why did not you take any loans or borrowed cash/in-kind from any of the following [SOURCE] in the past 12 months, from [PRESENT MONTH] last year to [PRESENT MONTH] this year?	Others (any context specific sources)		6
767	G3.14	Why did not you take any loans or borrowed cash/in-kind from any of the following [SOURCE] in the past 12 months, from [PRESENT MONTH] last year to [PRESENT MONTH] this year?	Place of lender is too far		7
768	G3.14	Why did not you take any loans or borrowed cash/in-kind from any of the following [SOURCE] in the past 12 months, from [PRESENT MONTH] last year to [PRESENT MONTH] this year?	Religeous reasons		8
769	G3.14	Why did not you take any loans or borrowed cash/in-kind from any of the following [SOURCE] in the past 12 months, from [PRESENT MONTH] last year to [PRESENT MONTH] this year?	Other, specify		9
770	G3.15	Who made the decision to borrow from the following [SOURCE] most of the time?	Non-governmental organization(NGO)		1
771	G3.15	Who made the decision to borrow from the following [SOURCE] most of the time?	Self		1
772	G3.15	Who made the decision to borrow from the following [SOURCE] most of the time?	Informal lender		2
773	G3.15	Who made the decision to borrow from the following [SOURCE] most of the time?	Partner/Spouse in HH		2
774	G3.15	Who made the decision to borrow from the following [SOURCE] most of the time?	Formal lender (bank/financial institution)		3
775	G3.15	Who made the decision to borrow from the following [SOURCE] most of the time?	Partner/Spouse outside HH		3
776	G3.15	Who made the decision to borrow from the following [SOURCE] most of the time?	Friends or relatives		4
777	G3.15	Who made the decision to borrow from the following [SOURCE] most of the time?	Other HH member		4
778	G3.15	Who made the decision to borrow from the following [SOURCE] most of the time?	Group based micro-finance or lending including VSLAs / SACCOs /merry-go-rounds		5
779	G3.15	Who made the decision to borrow from the following [SOURCE] most of the time?	NON-HH, NON-FAMILY MEMBER		5
780	G3.15	Who made the decision to borrow from the following [SOURCE] most of the time?	Others (any context specific sources)		6
781	G3.15	Who made the decision to borrow from the following [SOURCE] most of the time?	NON-HH, FAMILY MEMBER		6
782	G3.15	Who made the decision to borrow from the following [SOURCE] most of the time?	Not applicable/No decision made		7
783	G3.16	Who makes the decision about what to do with the money/ item borrowed from the following [SOURCE] most of the time?	Non-governmental organization(NGO)		1
784	G3.16	Who makes the decision about what to do with the money/ item borrowed from the following [SOURCE] most of the time?	Self		1
785	G3.16	Who makes the decision about what to do with the money/ item borrowed from the following [SOURCE] most of the time?	Informal lender		2
786	G3.16	Who makes the decision about what to do with the money/ item borrowed from the following [SOURCE] most of the time?	Partner/Spouse in HH		2
787	G3.16	Who makes the decision about what to do with the money/ item borrowed from the following [SOURCE] most of the time?	Formal lender (bank/financial institution)		3
788	G3.16	Who makes the decision about what to do with the money/ item borrowed from the following [SOURCE] most of the time?	Partner/Spouse outside HH		3
789	G3.16	Who makes the decision about what to do with the money/ item borrowed from the following [SOURCE] most of the time?	Friends or relatives		4
790	G3.16	Who makes the decision about what to do with the money/ item borrowed from the following [SOURCE] most of the time?	Other HH member		4
791	G3.16	Who makes the decision about what to do with the money/ item borrowed from the following [SOURCE] most of the time?	Group based micro-finance or lending including VSLAs / SACCOs /merry-go-rounds		5
792	G3.16	Who makes the decision about what to do with the money/ item borrowed from the following [SOURCE] most of the time?	Non-HH member		5
793	G3.16	Who makes the decision about what to do with the money/ item borrowed from the following [SOURCE] most of the time?	Others (any context specific sources)		6
794	G3.16	Who makes the decision about what to do with the money/ item borrowed from the following [SOURCE] most of the time?	Not applicable/No decision made		6
795	G3.17	Who is responsible for repaying the money or item borrowed from the following [SOURCE]?	Non-governmental organization(NGO)		1
796	G3.17	Who is responsible for repaying the money or item borrowed from the following [SOURCE]?	Self		1
797	G3.17	Who is responsible for repaying the money or item borrowed from the following [SOURCE]?	Informal lender		2
798	G3.17	Who is responsible for repaying the money or item borrowed from the following [SOURCE]?	Partner/Spouse in HH		2
799	G3.17	Who is responsible for repaying the money or item borrowed from the following [SOURCE]?	Formal lender (bank/financial institution)		3
800	G3.17	Who is responsible for repaying the money or item borrowed from the following [SOURCE]?	Partner/Spouse outside HH		3
801	G3.17	Who is responsible for repaying the money or item borrowed from the following [SOURCE]?	Friends or relatives		4
802	G3.17	Who is responsible for repaying the money or item borrowed from the following [SOURCE]?	Other HH member		4
803	G3.17	Who is responsible for repaying the money or item borrowed from the following [SOURCE]?	Group based micro-finance or lending including VSLAs / SACCOs /merry-go-rounds		5
804	G3.17	Who is responsible for repaying the money or item borrowed from the following [SOURCE]?	Non-HH member		5
805	G3.17	Who is responsible for repaying the money or item borrowed from the following [SOURCE]?	Others (any context specific sources)		6
806	G3.17	Who is responsible for repaying the money or item borrowed from the following [SOURCE]?	Not applicable/No decision made		6
807	G3.18	An account can be used to save money, to make or receive payments, or to receive wages or financial help. Do you, either by yourself or together with someone else, currently have an account at any of the following places: a bank or other formal institution?	Yes		1
808	G3.18	An account can be used to save money, to make or receive payments, or to receive wages or financial help. Do you, either by yourself or together with someone else, currently have an account at any of the following places: a bank or other formal institution?	No		2
809	G3.18	An account can be used to save money, to make or receive payments, or to receive wages or financial help. Do you, either by yourself or together with someone else, currently have an account at any of the following places: a bank or other formal institution?	Dont Know		3
810	G3.19	Has anyone in your household received any technical advice or information on [TOPIC] in the past year, from [PRESENT MONTH] last year to [PRESENT MONTH] this year?	Fish farming or marketing		1
811	G3.19	Has anyone in your household received any technical advice or information on [TOPIC] in the past year, from [PRESENT MONTH] last year to [PRESENT MONTH] this year?	Agriculture farming or marketing		2
812	G3.19	Has anyone in your household received any technical advice or information on [TOPIC] in the past year, from [PRESENT MONTH] last year to [PRESENT MONTH] this year?	Weather (such as rain, temperature, etc.)		3
813	G3.19	Has anyone in your household received any technical advice or information on [TOPIC] in the past year, from [PRESENT MONTH] last year to [PRESENT MONTH] this year?	Health related information (such as sanitation and hygiene,clean water,reproductive health)		4
814	G3.19	Has anyone in your household received any technical advice or information on [TOPIC] in the past year, from [PRESENT MONTH] last year to [PRESENT MONTH] this year?	None		5
815	G3.20	Did you/yourself (singular) receive any technical advice or information on the following [TOPIC] in the past year, from [PRESENT MONTH] last year to [PRESENT MONTH] this year?	Fish farming or marketing		1
816	G3.20	Did you/yourself (singular) receive any technical advice or information on the following [TOPIC] in the past year, from [PRESENT MONTH] last year to [PRESENT MONTH] this year?	Yes		1
817	G3.20	Did you/yourself (singular) receive any technical advice or information on the following [TOPIC] in the past year, from [PRESENT MONTH] last year to [PRESENT MONTH] this year?	Agriculture farming or marketing		2
818	G3.20	Did you/yourself (singular) receive any technical advice or information on the following [TOPIC] in the past year, from [PRESENT MONTH] last year to [PRESENT MONTH] this year?	No		2
819	G3.20	Did you/yourself (singular) receive any technical advice or information on the following [TOPIC] in the past year, from [PRESENT MONTH] last year to [PRESENT MONTH] this year?	Weather (such as rain, temperature, etc.)		3
820	G3.20	Did you/yourself (singular) receive any technical advice or information on the following [TOPIC] in the past year, from [PRESENT MONTH] last year to [PRESENT MONTH] this year?	Health related information (such as sanitation and hygiene,clean water,reproductive health)		4
821	G3.21	How well were you able to act on/implement advice and information on [TOPIC] from?	Not at all		1
822	G3.21	How well were you able to act on/implement advice and information on [TOPIC] from?	Fish farming or marketing		1
823	G3.21	How well were you able to act on/implement advice and information on [TOPIC] from?	A little		2
824	G3.21	How well were you able to act on/implement advice and information on [TOPIC] from?	Agriculture farming or marketing		2
825	G3.21	How well were you able to act on/implement advice and information on [TOPIC] from?	Well		3
826	G3.21	How well were you able to act on/implement advice and information on [TOPIC] from?	Weather (such as rain, temperature, etc.)		3
827	G3.21	How well were you able to act on/implement advice and information on [TOPIC] from?	Very well		4
828	G3.21	How well were you able to act on/implement advice and information on [TOPIC] from?	Health related information (such as sanitation and hygiene,clean water,reproductive health)		4
829	G3.22	To what extent are you yourself (singular) able to access information that you feel is important for making informed decisions regarding [TOPIC]?	Not at all		1
830	G3.22	To what extent are you yourself (singular) able to access information that you feel is important for making informed decisions regarding [TOPIC]?	Fish farming or marketing		1
831	G3.22	To what extent are you yourself (singular) able to access information that you feel is important for making informed decisions regarding [TOPIC]?	A little		2
832	G3.22	To what extent are you yourself (singular) able to access information that you feel is important for making informed decisions regarding [TOPIC]?	Agriculture farming or marketing		2
833	G3.22	To what extent are you yourself (singular) able to access information that you feel is important for making informed decisions regarding [TOPIC]?	Well		3
834	G3.22	To what extent are you yourself (singular) able to access information that you feel is important for making informed decisions regarding [TOPIC]?	Weather (such as rain, temperature, etc.)		3
835	G3.22	To what extent are you yourself (singular) able to access information that you feel is important for making informed decisions regarding [TOPIC]?	Very well		4
836	G3.22	To what extent are you yourself (singular) able to access information that you feel is important for making informed decisions regarding [TOPIC]?	Health related information (such as sanitation and hygiene,clean water,reproductive health)		4
837	G4.01 Options A to N	Select the following applicable activities	Agricultural / livestock/ fisheries producer’s group (including marketing groups)		1
838	G4.01 Options A to N	Select the following applicable activities	Community based resource management		2
839	G4.01 Options A to N	Select the following applicable activities	Fisherman committee		3
840	G4.01 Options A to N	Select the following applicable activities	Water users’ group		4
841	G4.01 Options A to N	Select the following applicable activities	Forest users’ group		5
842	G4.01 Options A to N	Select the following applicable activities	Credit or microfinance group (including SACCOs/merry-go-rounds/ VSLAs)		6
843	G4.01 Options A to N	Select the following applicable activities	Mutual help or insurance group (including burial societies)		7
844	G4.01 Options A to N	Select the following applicable activities	Civic groups (improving community) or charitable group (helping others)		8
845	G4.01 Options A to N	Select the following applicable activities	Trade and business association		9
846	G4.01 Options A to N	Select the following applicable activities	Local government		10
847	G4.01 Options A to N	Select the following applicable activities	Religious group		11
848	G4.01 Options A to N	Select the following applicable activities	Other women’s group (only if it does not fit into one of the other categories)		12
849	G4.01 Options A to N	Select the following applicable activities	Social media groups (i.e. virtual group membership)		13
850	G4.01 Options A to N	Select the following applicable activities	Other (specify)		14
851	G4.02.A	Is this group composed of all men or all women or a mix of women and men members?	All Men		1
852	G4.02.A	Is this group composed of all men or all women or a mix of women and men members?	All Women		2
853	G4.02.A	Is this group composed of all men or all women or a mix of women and men members?	Mixed Gender		3
854	G4.02.A	Is this group composed of all men or all women or a mix of women and men members?	Don’t know		4
855	G4.03.A	Are you an active member of this Agricultural / livestock/ fisheries producer’s group (including marketing groups), that is, involved in any of the group’s activities or decision making?	Yes		1
856	G4.03.A	Are you an active member of this Agricultural / livestock/ fisheries producer’s group (including marketing groups), that is, involved in any of the group’s activities or decision making?	No		2
857	G4.04.A	What role do you take in this Agricultural / livestock/ fisheries producer’s group (including marketing groups)?	Simple member		1
858	G4.04.A	What role do you take in this Agricultural / livestock/ fisheries producer’s group (including marketing groups)?	Leadership		2
859	G4.05.A	To what extent do you feel like you can influence decisions in this Agricultural / livestock/ fisheries producer’s group (including marketing groups)?	Not at all		1
860	G4.05.A	To what extent do you feel like you can influence decisions in this Agricultural / livestock/ fisheries producer’s group (including marketing groups)?	Small		2
861	G4.05.A	To what extent do you feel like you can influence decisions in this Agricultural / livestock/ fisheries producer’s group (including marketing groups)?	Medium		3
862	G4.05.A	To what extent do you feel like you can influence decisions in this Agricultural / livestock/ fisheries producer’s group (including marketing groups)?	High		4
863	G4.06.A	To what extent does this group influence life in the community beyond the group activities?	Not at all		1
864	G4.06.A	To what extent does this group influence life in the community beyond the group activities?	Small		2
865	G4.06.A	To what extent does this group influence life in the community beyond the group activities?	Medium		3
866	G4.06.A	To what extent does this group influence life in the community beyond the group activities?	High		4
867	G4.02.B	Is this group composed of all men or all women or a mix of women and men members?	All Men		1
868	G4.02.B	Is this group composed of all men or all women or a mix of women and men members?	All Women		2
869	G4.02.B	Is this group composed of all men or all women or a mix of women and men members?	Mixed Gender		3
870	G4.02.B	Is this group composed of all men or all women or a mix of women and men members?	Don’t know		4
871	G4.03.B	Are you an active member of this Community based resource management, that is, involved in any of the group’s activities or decision making?	Yes		1
872	G4.03.B	Are you an active member of this Community based resource management, that is, involved in any of the group’s activities or decision making?	No		2
873	G4.04.B	What role do you take in this Community based resource management?	Simple member		1
874	G4.04.B	What role do you take in this Community based resource management?	Leadership		2
875	G4.05.B	To what extent do you feel like you can influence decisions in this Community based resource management?	Not at all		1
876	G4.05.B	To what extent do you feel like you can influence decisions in this Community based resource management?	Small		2
877	G4.05.B	To what extent do you feel like you can influence decisions in this Community based resource management?	Medium		3
878	G4.05.B	To what extent do you feel like you can influence decisions in this Community based resource management?	High		4
879	G4.06.B	To what extent does this group influence life in the community beyond the group activities?	Not at all		1
880	G4.06.B	To what extent does this group influence life in the community beyond the group activities?	Small		2
881	G4.06.B	To what extent does this group influence life in the community beyond the group activities?	Medium		3
882	G4.06.B	To what extent does this group influence life in the community beyond the group activities?	High		4
883	G4.02.C	Is this group composed of all men or all women or a mix of women and men members?	All Men		1
884	G4.02.C	Is this group composed of all men or all women or a mix of women and men members?	All Women		2
885	G4.02.C	Is this group composed of all men or all women or a mix of women and men members?	Mixed Gender		3
886	G4.02.C	Is this group composed of all men or all women or a mix of women and men members?	Don’t know		4
887	G4.03.C	Are you an active member of this Fisherman committee, that is, involved in any of the group’s activities or decision making?	Yes		1
888	G4.03.C	Are you an active member of this Fisherman committee, that is, involved in any of the group’s activities or decision making?	No		2
889	G4.04.C	What role do you take in this Fisherman committee?	Simple member		1
890	G4.04.C	What role do you take in this Fisherman committee?	Leadership		2
891	G4.05.C	To what extent do you feel like you can influence decisions in this Fisherman committee?	Not at all		1
892	G4.05.C	To what extent do you feel like you can influence decisions in this Fisherman committee?	Small		2
893	G4.05.C	To what extent do you feel like you can influence decisions in this Fisherman committee?	Medium		3
894	G4.05.C	To what extent do you feel like you can influence decisions in this Fisherman committee?	High		4
895	G4.06.C	To what extent does this group influence life in the community beyond the group activities?	Not at all		1
896	G4.06.C	To what extent does this group influence life in the community beyond the group activities?	Small		2
897	G4.06.C	To what extent does this group influence life in the community beyond the group activities?	Medium		3
898	G4.06.C	To what extent does this group influence life in the community beyond the group activities?	High		4
899	G4.02.D	Is this group composed of all men or all women or a mix of women and men members?	All Men		1
900	G4.02.D	Is this group composed of all men or all women or a mix of women and men members?	All Women		2
901	G4.02.D	Is this group composed of all men or all women or a mix of women and men members?	Mixed Gender		3
902	G4.02.D	Is this group composed of all men or all women or a mix of women and men members?	Don’t know		4
903	G4.03.D	Are you an active member of this Water users’ group, that is, involved in any of the group’s activities or decision making?	Yes		1
904	G4.03.D	Are you an active member of this Water users’ group, that is, involved in any of the group’s activities or decision making?	No		2
905	G4.04.D	What role do you take in this Water users’ group?	Simple member		1
906	G4.04.D	What role do you take in this Water users’ group?	Leadership		2
907	G4.05.D	To what extent do you feel like you can influence decisions in this Water users’ group?	Not at all		1
908	G4.05.D	To what extent do you feel like you can influence decisions in this Water users’ group?	Small		2
909	G4.05.D	To what extent do you feel like you can influence decisions in this Water users’ group?	Medium		3
910	G4.05.D	To what extent do you feel like you can influence decisions in this Water users’ group?	High		4
911	G4.06.D	To what extent does this group influence life in the community beyond the group activities?	Not at all		1
912	G4.06.D	To what extent does this group influence life in the community beyond the group activities?	Small		2
913	G4.06.D	To what extent does this group influence life in the community beyond the group activities?	Medium		3
914	G4.06.D	To what extent does this group influence life in the community beyond the group activities?	High		4
915	G4.02.E	Is this group composed of all men or all women or a mix of women and men members?	All Men		1
916	G4.02.E	Is this group composed of all men or all women or a mix of women and men members?	All Women		2
917	G4.02.E	Is this group composed of all men or all women or a mix of women and men members?	Mixed Gender		3
918	G4.02.E	Is this group composed of all men or all women or a mix of women and men members?	Don’t know		4
919	G4.03.E	Are you an active member of this Forest users’ group, that is, involved in any of the group’s activities or decision making?	Yes		1
920	G4.03.E	Are you an active member of this Forest users’ group, that is, involved in any of the group’s activities or decision making?	No		2
921	G4.04.E	What role do you take in this Forest users’ group?	Simple member		1
922	G4.04.E	What role do you take in this Forest users’ group?	Leadership		2
923	G4.05.E	To what extent do you feel like you can influence decisions in this Forest users’ group?	Not at all		1
924	G4.05.E	To what extent do you feel like you can influence decisions in this Forest users’ group?	Small		2
925	G4.05.E	To what extent do you feel like you can influence decisions in this Forest users’ group?	Medium		3
926	G4.05.E	To what extent do you feel like you can influence decisions in this Forest users’ group?	High		4
927	G4.06.E	To what extent does this group influence life in the community beyond the group activities?	Not at all		1
928	G4.06.E	To what extent does this group influence life in the community beyond the group activities?	Small		2
929	G4.06.E	To what extent does this group influence life in the community beyond the group activities?	Medium		3
930	G4.06.E	To what extent does this group influence life in the community beyond the group activities?	High		4
931	G4.02.F	Is this group composed of all men or all women or a mix of women and men members?	All Men		1
932	G4.02.F	Is this group composed of all men or all women or a mix of women and men members?	All Women		2
933	G4.02.F	Is this group composed of all men or all women or a mix of women and men members?	Mixed Gender		3
934	G4.02.F	Is this group composed of all men or all women or a mix of women and men members?	Don’t know		4
935	G4.03.F	Are you an active member of this Credit or microfinance group (including SACCOs/merry-go-rounds/ VSLAs), that is, involved in any of the group’s activities or decision making?	Yes		1
936	G4.03.F	Are you an active member of this Credit or microfinance group (including SACCOs/merry-go-rounds/ VSLAs), that is, involved in any of the group’s activities or decision making?	No		2
937	G4.04.F	What role do you take in this Credit or microfinance group (including SACCOs/merry-go-rounds/ VSLAs)?	Simple member		1
938	G4.04.F	What role do you take in this Credit or microfinance group (including SACCOs/merry-go-rounds/ VSLAs)?	Leadership		2
939	G4.05.F	To what extent do you feel like you can influence decisions in this Credit or microfinance group (including SACCOs/merry-go-rounds/ VSLAs)?	Not at all		1
940	G4.05.F	To what extent do you feel like you can influence decisions in this Credit or microfinance group (including SACCOs/merry-go-rounds/ VSLAs)?	Small		2
941	G4.05.F	To what extent do you feel like you can influence decisions in this Credit or microfinance group (including SACCOs/merry-go-rounds/ VSLAs)?	Medium		3
942	G4.05.F	To what extent do you feel like you can influence decisions in this Credit or microfinance group (including SACCOs/merry-go-rounds/ VSLAs)?	High		4
943	G4.06.F	To what extent does this group influence life in the community beyond the group activities?	Not at all		1
944	G4.06.F	To what extent does this group influence life in the community beyond the group activities?	Small		2
945	G4.06.F	To what extent does this group influence life in the community beyond the group activities?	Medium		3
946	G4.06.F	To what extent does this group influence life in the community beyond the group activities?	High		4
947	G4.02.G	Is this group composed of all men or all women or a mix of women and men members?	All Men		1
948	G4.02.G	Is this group composed of all men or all women or a mix of women and men members?	All Women		2
949	G4.02.G	Is this group composed of all men or all women or a mix of women and men members?	Mixed Gender		3
950	G4.02.G	Is this group composed of all men or all women or a mix of women and men members?	Don’t know		4
951	G4.03.G	Are you an active member of this Mutual help or insurance group (including burial societies), that is, involved in any of the group’s activities or decision making?	Yes		1
952	G4.03.G	Are you an active member of this Mutual help or insurance group (including burial societies), that is, involved in any of the group’s activities or decision making?	No		2
953	G4.04.G	What role do you take in this Mutual help or insurance group (including burial societies)?	Simple member		1
954	G4.04.G	What role do you take in this Mutual help or insurance group (including burial societies)?	Leadership		2
955	G4.05.G	To what extent do you feel like you can influence decisions in this Mutual help or insurance group (including burial societies)?	Not at all		1
956	G4.05.G	To what extent do you feel like you can influence decisions in this Mutual help or insurance group (including burial societies)?	Small		2
957	G4.05.G	To what extent do you feel like you can influence decisions in this Mutual help or insurance group (including burial societies)?	Medium		3
958	G4.05.G	To what extent do you feel like you can influence decisions in this Mutual help or insurance group (including burial societies)?	High		4
959	G4.06.G	To what extent does this group influence life in the community beyond the group activities?	Not at all		1
960	G4.06.G	To what extent does this group influence life in the community beyond the group activities?	Small		2
961	G4.06.G	To what extent does this group influence life in the community beyond the group activities?	Medium		3
962	G4.06.G	To what extent does this group influence life in the community beyond the group activities?	High		4
963	G4.02.H	Is this group composed of all men or all women or a mix of women and men members?	All Men		1
964	G4.02.H	Is this group composed of all men or all women or a mix of women and men members?	All Women		2
965	G4.02.H	Is this group composed of all men or all women or a mix of women and men members?	Mixed Gender		3
966	G4.02.H	Is this group composed of all men or all women or a mix of women and men members?	Don’t know		4
967	G4.03.H	Are you an active member of this Trade and business association, that is, involved in any of the group’s activities or decision making?	Yes		1
968	G4.03.H	Are you an active member of this Trade and business association, that is, involved in any of the group’s activities or decision making?	No		2
969	G4.04.H	What role do you take in this Trade and business association?	Simple member		1
970	G4.04.H	What role do you take in this Trade and business association?	Leadership		2
971	G4.05.H	To what extent do you feel like you can influence decisions in this Trade and business association?	Not at all		1
972	G4.05.H	To what extent do you feel like you can influence decisions in this Trade and business association?	Small		2
973	G4.05.H	To what extent do you feel like you can influence decisions in this Trade and business association?	Medium		3
974	G4.05.H	To what extent do you feel like you can influence decisions in this Trade and business association?	High		4
975	G4.06.H	To what extent does this group influence life in the community beyond the group activities?	Not at all		1
976	G4.06.H	To what extent does this group influence life in the community beyond the group activities?	Small		2
977	G4.06.H	To what extent does this group influence life in the community beyond the group activities?	Medium		3
978	G4.06.H	To what extent does this group influence life in the community beyond the group activities?	High		4
979	G4.02.I	Is this group composed of all men or all women or a mix of women and men members?	All Men		1
980	G4.02.I	Is this group composed of all men or all women or a mix of women and men members?	All Women		2
981	G4.02.I	Is this group composed of all men or all women or a mix of women and men members?	Mixed Gender		3
982	G4.02.I	Is this group composed of all men or all women or a mix of women and men members?	Don’t know		4
983	G4.03.I	Are you an active member of this Civic groups (improving community) or charitable group (helping others), that is, involved in any of the group’s activities or decision making?	Yes		1
984	G4.03.I	Are you an active member of this Civic groups (improving community) or charitable group (helping others), that is, involved in any of the group’s activities or decision making?	No		2
985	G4.04.I	What role do you take in this Civic groups (improving community) or charitable group (helping others)?	Simple member		1
986	G4.04.I	What role do you take in this Civic groups (improving community) or charitable group (helping others)?	Leadership		2
987	G4.05.I	To what extent do you feel like you can influence decisions in this Civic groups (improving community) or charitable group (helping others)?	Not at all		1
988	G4.05.I	To what extent do you feel like you can influence decisions in this Civic groups (improving community) or charitable group (helping others)?	Small		2
989	G4.05.I	To what extent do you feel like you can influence decisions in this Civic groups (improving community) or charitable group (helping others)?	Medium		3
990	G4.05.I	To what extent do you feel like you can influence decisions in this Civic groups (improving community) or charitable group (helping others)?	High		4
991	G5.06.I	To what extent does this group influence life in the community beyond the group activities?	Not at all		1
992	G5.06.I	To what extent does this group influence life in the community beyond the group activities?	Small		2
993	G5.06.I	To what extent does this group influence life in the community beyond the group activities?	Medium		3
994	G5.06.I	To what extent does this group influence life in the community beyond the group activities?	High		4
995	G4.02.J	Is this group composed of all men or all women or a mix of women and men members?	All Men		1
996	G4.02.J	Is this group composed of all men or all women or a mix of women and men members?	All Women		2
997	G4.02.J	Is this group composed of all men or all women or a mix of women and men members?	Mixed Gender		3
998	G4.02.J	Is this group composed of all men or all women or a mix of women and men members?	Don’t know		4
999	G4.03.J	Are you an active member of this Local government, that is, involved in any of the group’s activities or decision making?	Yes		1
1000	G4.03.J	Are you an active member of this Local government, that is, involved in any of the group’s activities or decision making?	No		2
1001	G4.04.J	What role do you take in this Local government?	Simple member		1
1002	G4.04.J	What role do you take in this Local government?	Leadership		2
1003	G4.05.J	To what extent do you feel like you can influence decisions in this Local government?	Not at all		1
1004	G4.05.J	To what extent do you feel like you can influence decisions in this Local government?	Small		2
1005	G4.05.J	To what extent do you feel like you can influence decisions in this Local government?	Medium		3
1006	G4.05.J	To what extent do you feel like you can influence decisions in this Local government?	High		4
1007	G4.06.J	To what extent does this group influence life in the community beyond the group activities?	Not at all		1
1008	G4.06.J	To what extent does this group influence life in the community beyond the group activities?	Small		2
1009	G4.06.J	To what extent does this group influence life in the community beyond the group activities?	Medium		3
1010	G4.06.J	To what extent does this group influence life in the community beyond the group activities?	High		4
1011	G4.02.K	Is this group composed of all men or all women or a mix of women and men members?	All Men		1
1012	G4.02.K	Is this group composed of all men or all women or a mix of women and men members?	All Women		2
1013	G4.02.K	Is this group composed of all men or all women or a mix of women and men members?	Mixed Gender		3
1014	G4.02.K	Is this group composed of all men or all women or a mix of women and men members?	Don’t know		4
1015	G4.03.K	Are you an active member of this Religious group, that is, involved in any of the group’s activities or decision making?	Yes		1
1016	G4.03.K	Are you an active member of this Religious group, that is, involved in any of the group’s activities or decision making?	No		2
1017	G4.04.K	What role do you take in this Religious group?	Simple member		1
1018	G4.04.K	What role do you take in this Religious group?	Leadership		2
1019	G4.05.K	To what extent do you feel like you can influence decisions in this Religious group?	Not at all		1
1020	G4.05.K	To what extent do you feel like you can influence decisions in this Religious group?	Small		2
1021	G4.05.K	To what extent do you feel like you can influence decisions in this Religious group?	Medium		3
1022	G4.05.K	To what extent do you feel like you can influence decisions in this Religious group?	High		4
1023	G4.06.K	To what extent does this group influence life in the community beyond the group activities?	Not at all		1
1024	G4.06.K	To what extent does this group influence life in the community beyond the group activities?	Small		2
1025	G4.06.K	To what extent does this group influence life in the community beyond the group activities?	Medium		3
1026	G4.06.K	To what extent does this group influence life in the community beyond the group activities?	High		4
1027	G4.02.L	Is this group composed of all men or all women or a mix of women and men members?	All Men		1
1028	G4.02.L	Is this group composed of all men or all women or a mix of women and men members?	All Women		2
1029	G4.02.L	Is this group composed of all men or all women or a mix of women and men members?	Mixed Gender		3
1030	G4.02.L	Is this group composed of all men or all women or a mix of women and men members?	Don’t know		4
1031	G4.03.L	Are you an active member of this Other women’s group (only if it does not fit into one of the other categories), that is, involved in any of the group’s activities or decision making?	Yes		1
1032	G4.03.L	Are you an active member of this Other women’s group (only if it does not fit into one of the other categories), that is, involved in any of the group’s activities or decision making?	No		2
1033	G4.04.L	What role do you take in this Other women’s group (only if it does not fit into one of the other categories)?	Simple member		1
1034	G4.04.L	What role do you take in this Other women’s group (only if it does not fit into one of the other categories)?	Leadership		2
1035	G4.05.L	To what extent do you feel like you can influence decisions in this Other women’s group (only if it does not fit into one of the other categories)?	Not at all		1
1036	G4.05.L	To what extent do you feel like you can influence decisions in this Other women’s group (only if it does not fit into one of the other categories)?	Small		2
1037	G4.05.L	To what extent do you feel like you can influence decisions in this Other women’s group (only if it does not fit into one of the other categories)?	Medium		3
1038	G4.05.L	To what extent do you feel like you can influence decisions in this Other women’s group (only if it does not fit into one of the other categories)?	High		4
1039	G4.06.L	To what extent does this group influence life in the community beyond the group activities?	Not at all		1
1040	G4.06.L	To what extent does this group influence life in the community beyond the group activities?	Small		2
1041	G4.06.L	To what extent does this group influence life in the community beyond the group activities?	Medium		3
1042	G4.06.L	To what extent does this group influence life in the community beyond the group activities?	High		4
1043	G4.02.M	Is this group composed of all men or all women or a mix of women and men members?	All Men		1
1044	G4.02.M	Is this group composed of all men or all women or a mix of women and men members?	All Women		2
1045	G4.02.M	Is this group composed of all men or all women or a mix of women and men members?	Mixed Gender		3
1046	G4.02.M	Is this group composed of all men or all women or a mix of women and men members?	Don’t know		4
1047	G4.03.M	Are you an active member of this Social media groups (i.e. virtual group membership), that is, involved in any of the group’s activities or decision making?	Yes		1
1048	G4.03.M	Are you an active member of this Social media groups (i.e. virtual group membership), that is, involved in any of the group’s activities or decision making?	No		2
1049	G4.04.M	What role do you take in this Social media groups (i.e. virtual group membership)?	Simple member		1
1050	G4.04.M	What role do you take in this Social media groups (i.e. virtual group membership)?	Leadership		2
1051	G4.05.M	To what extent do you feel like you can influence decisions in this Social media groups (i.e. virtual group membership)?	Not at all		1
1052	G4.05.M	To what extent do you feel like you can influence decisions in this Social media groups (i.e. virtual group membership)?	Small		2
1053	G4.05.M	To what extent do you feel like you can influence decisions in this Social media groups (i.e. virtual group membership)?	Medium		3
1054	G4.05.M	To what extent do you feel like you can influence decisions in this Social media groups (i.e. virtual group membership)?	High		4
1055	G4.06.M	To what extent does this group influence life in the community beyond the group activities?	Not at all		1
1056	G4.06.M	To what extent does this group influence life in the community beyond the group activities?	Small		2
1057	G4.06.M	To what extent does this group influence life in the community beyond the group activities?	Medium		3
1058	G4.06.M	To what extent does this group influence life in the community beyond the group activities?	High		4
1059	G4.02.N	Is this group composed of all men or all women or a mix of women and men members?	All Men		1
1060	G4.02.N	Is this group composed of all men or all women or a mix of women and men members?	All Women		2
1061	G4.02.N	Is this group composed of all men or all women or a mix of women and men members?	Mixed Gender		3
1062	G4.02.N	Is this group composed of all men or all women or a mix of women and men members?	Don’t know		4
1063	G4.03.N	Are you an active member of this group, that is, involved in any of the group’s activities or decision making?	Yes		1
1064	G4.03.N	Are you an active member of this group, that is, involved in any of the group’s activities or decision making?	No		2
1065	G4.04.N	What role do you take in this group?	Simple member		1
1066	G4.04.N	What role do you take in this group?	Leadership		2
1067	G4.05.N	To what extent do you feel like you can influence decisions in this group?	Not at all		1
1068	G4.05.N	To what extent do you feel like you can influence decisions in this group?	Small		2
1069	G4.05.N	To what extent do you feel like you can influence decisions in this group?	Medium		3
1070	G4.05.N	To what extent do you feel like you can influence decisions in this group?	High		4
1071	G4.06.N	To what extent does this group influence life in the community beyond the group activities?	Not at all		1
1072	G4.06.N	To what extent does this group influence life in the community beyond the group activities?	Small		2
1073	G4.06.N	To what extent does this group influence life in the community beyond the group activities?	Medium		3
1074	G4.06.N	To what extent does this group influence life in the community beyond the group activities?	High		4
1075	G5.01	How often do you visit the following [PLACE]?	Urban center		1
1076	G5.01	How often do you visit the following [PLACE]?	Everyday		1
1077	G5.01	How often do you visit the following [PLACE]?	Local market / haat / bazaar or trading place		2
1078	G5.01	How often do you visit the following [PLACE]?	Every week at least once		2
1079	G5.01	How often do you visit the following [PLACE]?	Family or relatives outside the village		3
1080	G5.01	How often do you visit the following [PLACE]?	Every 2 weeks at least once		3
1081	G5.01	How often do you visit the following [PLACE]?	Family or relatives inside the village		4
1082	G5.01	How often do you visit the following [PLACE]?	Every month at least once		4
1083	G5.01	How often do you visit the following [PLACE]?	Friend / neighbor’s house outside the village		5
1084	G5.01	How often do you visit the following [PLACE]?	Less than once a month		5
1085	G5.01	How often do you visit the following [PLACE]?	Friend/neighbor’s house inside the village		6
1086	G5.01	How often do you visit the following [PLACE]?	Never		6
1087	G5.01	How often do you visit the following [PLACE]?	Hospital / clinic / doctor (seek health advice, receive treatment)		7
1088	G5.01	How often do you visit the following [PLACE]?	Not specific, whenever required		7
1089	G5.01	How often do you visit the following [PLACE]?	Public village gathering / village meeting/training for NGO or programs		8
1090	G5.01	How often do you visit the following [PLACE]?	Public religious place (pagoda, monastery, church, mosque)		9
1091	G6.01	Who is the other respondent to this survey within this household?	Partner / Spouse		1
1092	G6.01	Who is the other respondent to this survey within this household?	Other respondent within household (Mention relation)		2
1093	G6.02_Partner Spouse	Do you <u><i>[[[ID8]]]</i></u> respect your Partner/Spouse?	Most of the time		1
1094	G6.02_Partner Spouse	Do you <u><i>[[[ID8]]]</i></u> respect your Partner/Spouse?	Sometimes		2
1095	G6.02_Partner Spouse	Do you <u><i>[[[ID8]]]</i></u> respect your Partner/Spouse?	Rarely		3
1096	G6.02_Partner Spouse	Do you <u><i>[[[ID8]]]</i></u> respect your Partner/Spouse?	Never		4
1097	G6.03_Partner Spouse	Does your Partner/Spouse respect you?	Most of the time		1
1098	G6.03_Partner Spouse	Does your Partner/Spouse respect you?	Sometimes		2
1099	G6.03_Partner Spouse	Does your Partner/Spouse respect you?	Rarely		3
1100	G6.03_Partner Spouse	Does your Partner/Spouse respect you?	Never		4
1101	G6.04_Partner Spouse	Do you trust your Partner/Spouse to do things that are in your best interest?	Most of the time		1
1102	G6.04_Partner Spouse	Do you trust your Partner/Spouse to do things that are in your best interest?	Sometimes		2
1103	G6.04_Partner Spouse	Do you trust your Partner/Spouse to do things that are in your best interest?	Rarely		3
1104	G6.04_Partner Spouse	Do you trust your Partner/Spouse to do things that are in your best interest?	Never		4
1105	G6.05_Partner Spouse	When you disagree with your Partner/Spouse, do you feel comfortable telling him/her that you disagree?	Most of the time		1
1106	G6.05_Partner Spouse	When you disagree with your Partner/Spouse, do you feel comfortable telling him/her that you disagree?	Sometimes		2
1107	G6.05_Partner Spouse	When you disagree with your Partner/Spouse, do you feel comfortable telling him/her that you disagree?	Rarely		3
1108	G6.05_Partner Spouse	When you disagree with your Partner/Spouse, do you feel comfortable telling him/her that you disagree?	Never		4
1109	G6.02_Other relation	Do you <u><i>[[[ID8]]]</i></u> respect the other relation within your household?	Most of the time		1
1110	G6.02_Other relation	Do you <u><i>[[[ID8]]]</i></u> respect the other relation within your household?	Sometimes		2
1111	G6.02_Other relation	Do you <u><i>[[[ID8]]]</i></u> respect the other relation within your household?	Rarely		3
1112	G6.02_Other relation	Do you <u><i>[[[ID8]]]</i></u> respect the other relation within your household?	Never		4
1113	G6.03_Other relation	Does the other relation within your household respect you?	Most of the time		1
1114	G6.03_Other relation	Does the other relation within your household respect you?	Sometimes		2
1115	G6.03_Other relation	Does the other relation within your household respect you?	Rarely		3
1116	G6.03_Other relation	Does the other relation within your household respect you?	Never		4
1117	G6.04_Other relation	Do you trust the other relation within your household to do things that are in your best interest?	Most of the time		1
1118	G6.04_Other relation	Do you trust the other relation within your household to do things that are in your best interest?	Sometimes		2
1119	G6.04_Other relation	Do you trust the other relation within your household to do things that are in your best interest?	Rarely		3
1120	G6.04_Other relation	Do you trust the other relation within your household to do things that are in your best interest?	Never		4
1121	G6.05_Other relation	When you disagree with the other relation within your household, do you feel comfortable telling him/her that you disagree?	Most of the time		1
1122	G6.05_Other relation	When you disagree with the other relation within your household, do you feel comfortable telling him/her that you disagree?	Sometimes		2
1123	G6.05_Other relation	When you disagree with the other relation within your household, do you feel comfortable telling him/her that you disagree?	Rarely		3
1124	G6.05_Other relation	When you disagree with the other relation within your household, do you feel comfortable telling him/her that you disagree?	Never		4
1125	G6.06	Is there a co-wife within your household?	Yes		1
1126	G6.06	Is there a co-wife within your household?	No		2
1127	G7.02	What is the main source of your income that you earn yourself? (individual income)	Fish		1
1128	G7.02	What is the main source of your income that you earn yourself? (individual income)	Crop		2
1129	G7.02	What is the main source of your income that you earn yourself? (individual income)	Livestock		3
1130	G7.02	What is the main source of your income that you earn yourself? (individual income)	Business		4
1131	G7.02	What is the main source of your income that you earn yourself? (individual income)	Other		97
1132	G7.02	What is the main source of your income that you earn yourself? (individual income)	None (do not earn an income of one’s own)		6
1133	G7.03	What are the main categories you spend the money that you earn yourself?	Food		1
1134	G7.03	What are the main categories you spend the money that you earn yourself?	Other household necessities		2
1135	G7.03	What are the main categories you spend the money that you earn yourself?	Rent or mortgage		3
1136	G7.03	What are the main categories you spend the money that you earn yourself?	Utilities (water, electricity, cooking fuel)		4
1137	G7.03	What are the main categories you spend the money that you earn yourself?	Communication (phone, airtime, internet)		5
1138	G7.03	What are the main categories you spend the money that you earn yourself?	Transportation (fuel, maintenance, taxi)		6
1139	G7.03	What are the main categories you spend the money that you earn yourself?	Education (school fees, books, supplies)		7
1140	G7.03	What are the main categories you spend the money that you earn yourself?	Health care (visits, medicine, insurance		8
1141	G7.03	What are the main categories you spend the money that you earn yourself?	Clothes and other personal items (shoes)		9
1142	G7.03	What are the main categories you spend the money that you earn yourself?	Business related expenses (farm, aquaculture, etc.)		10
1143	G7.03	What are the main categories you spend the money that you earn yourself?	Taxes		11
1144	G7.03	What are the main categories you spend the money that you earn yourself?	Leisure/hobbies (bar, concert, festival, sports, alcohol/cigarettes)		12
1145	G7.04_story_A	<i>“[PERSON’S NAME] uses her income how her family or community tells her she must use it. She does what they tell her to do.”</i> Are you like this person?	Yes		1
1146	G7.04_story_A	<i>“[PERSON’S NAME] uses her income how her family or community tells her she must use it. She does what they tell her to do.”</i> Are you like this person?	No		2
1147	G7.04_story_B	<i>“[PERSON’S NAME] uses her income in the way that her family or community expects. She wants them to approve of her.”</i> Are you like this person?	Yes		1
1148	G7.04_story_B	<i>“[PERSON’S NAME] uses her income in the way that her family or community expects. She wants them to approve of her.”</i> Are you like this person?	No		2
1149	G7.04_story_C	<i>“[PERSON’S NAME] chooses to use her income how she personally wants to, and thinks is best for herself and her family. She values using her income in this way. If she changed her mind, she could act differently”</i> Are you like this person?	Yes		1
1150	G7.04_story_C	<i>“[PERSON’S NAME] chooses to use her income how she personally wants to, and thinks is best for herself and her family. She values using her income in this way. If she changed her mind, she could act differently”</i> Are you like this person?	No		2
1151	G7.05_A	How well can you influence the decisions that are made in the household?	Cannot at all		1
1152	G7.05_A	How well can you influence the decisions that are made in the household?	Cannot usually do		2
1153	G7.05_A	How well can you influence the decisions that are made in the household?	Can sometimes do		3
1154	G7.05_A	How well can you influence the decisions that are made in the household?	Can usually do		4
1155	G7.05_A	How well can you influence the decisions that are made in the household?	Can certainly do		5
1156	G7.05_B	How well can you express your views freely on important household matters?	Cannot at all		1
1157	G7.05_B	How well can you express your views freely on important household matters?	Cannot usually do		2
1158	G7.05_B	How well can you express your views freely on important household matters?	Can sometimes do		3
1159	G7.05_B	How well can you express your views freely on important household matters?	Can usually do		4
1160	G7.05_B	How well can you express your views freely on important household matters?	Can certainly do		5
1161	G7.05_C	How well can you get the money you need for the household expenses?	Cannot at all		1
1162	G7.05_C	How well can you get the money you need for the household expenses?	Cannot usually do		2
1163	G7.05_C	How well can you get the money you need for the household expenses?	Can sometimes do		3
1164	G7.05_C	How well can you get the money you need for the household expenses?	Can usually do		4
1165	G7.05_C	How well can you get the money you need for the household expenses?	Can certainly do		5
1166	G7.05_D	How well can you get the equipment/material you need for your activities?	Cannot at all		1
1167	G7.05_D	How well can you get the equipment/material you need for your activities?	Cannot usually do		2
1168	G7.05_D	How well can you get the equipment/material you need for your activities?	Can sometimes do		3
1169	G7.05_D	How well can you get the equipment/material you need for your activities?	Can usually do		4
1170	G7.05_D	How well can you get the equipment/material you need for your activities?	Can certainly do		5
1171	G7.05_E	How well can you express your views freely on important community matters?	Cannot at all		1
1172	G7.05_E	How well can you express your views freely on important community matters?	Cannot usually do		2
1173	G7.05_E	How well can you express your views freely on important community matters?	Can sometimes do		3
1174	G7.05_E	How well can you express your views freely on important community matters?	Can usually do		4
1175	G7.05_E	How well can you express your views freely on important community matters?	Can certainly do		5
1176	G7.05_F	How well can you remain confident during difficult times?	Cannot at all		1
1177	G7.05_F	How well can you remain confident during difficult times?	Cannot usually do		2
1178	G7.05_F	How well can you remain confident during difficult times?	Can sometimes do		3
1179	G7.05_F	How well can you remain confident during difficult times?	Can usually do		4
1180	G7.05_F	How well can you remain confident during difficult times?	Can certainly do		5
1181	G7.05_G	How well can you bounce back quickly from adverse experiences?	Cannot at all		1
1182	G7.05_G	How well can you bounce back quickly from adverse experiences?	Cannot usually do		2
1183	G7.05_G	How well can you bounce back quickly from adverse experiences?	Can sometimes do		3
1184	G7.05_G	How well can you bounce back quickly from adverse experiences?	Can usually do		4
1185	G7.05_G	How well can you bounce back quickly from adverse experiences?	Can certainly do		5
1186	G7.05_H	How well can you get family members to share household responsibilities?	Cannot at all		1
1187	G7.05_H	How well can you get family members to share household responsibilities?	Cannot usually do		2
1188	G7.05_H	How well can you get family members to share household responsibilities?	Can sometimes do		3
1189	G7.05_H	How well can you get family members to share household responsibilities?	Can usually do		4
1190	G7.05_H	How well can you get family members to share household responsibilities?	Can certainly do		5
1191	G7.05_I	How well can you achieve most of the goals that you have set for myself?	Cannot at all		1
1192	G7.05_I	How well can you achieve most of the goals that you have set for myself?	Cannot usually do		2
1193	G7.05_I	How well can you achieve most of the goals that you have set for myself?	Can sometimes do		3
1194	G7.05_I	How well can you achieve most of the goals that you have set for myself?	Can usually do		4
1195	G7.05_I	How well can you achieve most of the goals that you have set for myself?	Can certainly do		5
1196	G8.01_A	In your opinion, is it okay for a husband to hit or beat his wife if she goes out without telling him?	Yes		1
1197	G8.01_A	In your opinion, is it okay for a husband to hit or beat his wife if she goes out without telling him?	No		2
1198	G8.01_A	In your opinion, is it okay for a husband to hit or beat his wife if she goes out without telling him?	Dont Know		4
1199	G8.01_B	In your opinion, is it okay for a husband to hit or beat his wife if she neglects the children?	Yes		1
1200	G8.01_B	In your opinion, is it okay for a husband to hit or beat his wife if she neglects the children?	No		2
1201	G8.01_B	In your opinion, is it okay for a husband to hit or beat his wife if she neglects the children?	Dont Know		4
1202	G8.01_C	In your opinion, is it okay for a husband to hit or beat his wife if she argues with him?	Yes		1
1203	G8.01_C	In your opinion, is it okay for a husband to hit or beat his wife if she argues with him?	No		2
1204	G8.01_C	In your opinion, is it okay for a husband to hit or beat his wife if she argues with him?	Dont Know		4
1205	G8.01_D	In your opinion, is it okay for a husband to hit or beat his wife if she refuses to have sex with him?	Yes		1
1206	G8.01_D	In your opinion, is it okay for a husband to hit or beat his wife if she refuses to have sex with him?	No		2
1207	G8.01_D	In your opinion, is it okay for a husband to hit or beat his wife if she refuses to have sex with him?	Dont Know		4
1208	G8.01_E	In your opinion, is it okay for a husband to hit or beat his wife if she burns the food?	Yes		1
1209	G8.01_E	In your opinion, is it okay for a husband to hit or beat his wife if she burns the food?	No		2
1210	G8.01_E	In your opinion, is it okay for a husband to hit or beat his wife if she burns the food?	Dont Know		4
1211	G8.01_F	In your opinion, is it okay for a husband to hit or beat his wife if she decides how to use income (i.e. spends money) without his permission?	Yes		1
1212	G8.01_F	In your opinion, is it okay for a husband to hit or beat his wife if she decides how to use income (i.e. spends money) without his permission?	No		2
1213	G8.01_F	In your opinion, is it okay for a husband to hit or beat his wife if she decides how to use income (i.e. spends money) without his permission?	Dont Know		4
1214	G8.01_G	In your opinion, is it okay for a husband to hit or beat his wife if she does not support her husband in his work?	Yes		1
1215	G8.01_G	In your opinion, is it okay for a husband to hit or beat his wife if she does not support her husband in his work?	No		2
1216	G8.01_G	In your opinion, is it okay for a husband to hit or beat his wife if she does not support her husband in his work?	Dont Know		4
1217	G8.01_H	In your opinion, is it okay for a husband to hit or beat his wife if she attends trainings or meetings without telling him?	Yes		1
1218	G8.01_H	In your opinion, is it okay for a husband to hit or beat his wife if she attends trainings or meetings without telling him?	No		2
1219	G8.01_H	In your opinion, is it okay for a husband to hit or beat his wife if she attends trainings or meetings without telling him?	Dont Know		4
1220	G9.01_A	Women should leave fish farming to the men especially if there is an able man in the household to do it.	Strongly agree		1
1221	G9.01_A	Women should leave fish farming to the men especially if there is an able man in the household to do it.	Agree		2
1222	G9.01_A	Women should leave fish farming to the men especially if there is an able man in the household to do it.	Neither agree nor Disagree		3
1223	G9.01_A	Women should leave fish farming to the men especially if there is an able man in the household to do it.	Disagree		4
1224	G9.01_A	Women should leave fish farming to the men especially if there is an able man in the household to do it.	Strongly disagree		5
1225	G9.01_B	A man is less of a man if his wife is involved in fish farming.	Strongly agree		1
1226	G9.01_B	A man is less of a man if his wife is involved in fish farming.	Agree		2
1227	G9.01_B	A man is less of a man if his wife is involved in fish farming.	Neither agree nor Disagree		3
1228	G9.01_B	A man is less of a man if his wife is involved in fish farming.	Disagree		4
1229	G9.01_B	A man is less of a man if his wife is involved in fish farming.	Strongly disagree		5
1230	G9.01_C	If a woman travels to suppliers of inputs or fish buyers or markets she deserves to be harassed.	Strongly agree		1
1231	G9.01_C	If a woman travels to suppliers of inputs or fish buyers or markets she deserves to be harassed.	Agree		2
1232	G9.01_C	If a woman travels to suppliers of inputs or fish buyers or markets she deserves to be harassed.	Neither agree nor Disagree		3
1233	G9.01_C	If a woman travels to suppliers of inputs or fish buyers or markets she deserves to be harassed.	Disagree		4
1234	G9.01_C	If a woman travels to suppliers of inputs or fish buyers or markets she deserves to be harassed.	Strongly disagree		5
1235	G9.01_D	Women should not own fish ponds or ghers.	Strongly agree		1
1236	G9.01_D	Women should not own fish ponds or ghers.	Agree		2
1237	G9.01_D	Women should not own fish ponds or ghers.	Neither agree nor Disagree		3
1238	G9.01_D	Women should not own fish ponds or ghers.	Disagree		4
1239	G9.01_D	Women should not own fish ponds or ghers.	Strongly disagree		5
1240	G9.01_E	Women should not own fishing nets, and other equipment used for fish farming.	Strongly agree		1
1241	G9.01_E	Women should not own fishing nets, and other equipment used for fish farming.	Agree		2
1242	G9.01_E	Women should not own fishing nets, and other equipment used for fish farming.	Neither agree nor Disagree		3
1243	G9.01_E	Women should not own fishing nets, and other equipment used for fish farming.	Disagree		4
1244	G9.01_E	Women should not own fishing nets, and other equipment used for fish farming.	Strongly disagree		5
1245	G9.01_F	Women should primarily be the ones who clean and process fish.	Strongly agree		1
1246	G9.01_F	Women should primarily be the ones who clean and process fish.	Agree		2
1247	G9.01_F	Women should primarily be the ones who clean and process fish.	Neither agree nor Disagree		3
1248	G9.01_F	Women should primarily be the ones who clean and process fish.	Disagree		4
1249	G9.01_F	Women should primarily be the ones who clean and process fish.	Strongly disagree		5
1250	G9.01_G	Men should be responsible for marketing fish, not women.	Strongly agree		1
1251	G9.01_G	Men should be responsible for marketing fish, not women.	Agree		2
1252	G9.01_G	Men should be responsible for marketing fish, not women.	Neither agree nor Disagree		3
1253	G9.01_G	Men should be responsible for marketing fish, not women.	Disagree		4
1254	G9.01_G	Men should be responsible for marketing fish, not women.	Strongly disagree		5
1255	G9.01_H	Men should primarily be the ones who transport fish to a market.	Strongly agree		1
1256	G9.01_H	Men should primarily be the ones who transport fish to a market.	Agree		2
1257	G9.01_H	Men should primarily be the ones who transport fish to a market.	Neither agree nor Disagree		3
1258	G9.01_H	Men should primarily be the ones who transport fish to a market.	Disagree		4
1259	G9.01_H	Men should primarily be the ones who transport fish to a market.	Strongly disagree		5
1260	G9.01_I	Men should primarily be the ones who control the earnings obtained from the sale of fish.	Strongly agree		1
1261	G9.01_I	Men should primarily be the ones who control the earnings obtained from the sale of fish.	Agree		2
1262	G9.01_I	Men should primarily be the ones who control the earnings obtained from the sale of fish.	Neither agree nor Disagree		3
1263	G9.01_I	Men should primarily be the ones who control the earnings obtained from the sale of fish.	Disagree		4
1264	G9.01_I	Men should primarily be the ones who control the earnings obtained from the sale of fish.	Strongly disagree		5
1265	G9.01_J	Women should primarily be the ones who prepare meals (including fish) for the family.	Strongly agree		1
1266	G9.01_J	Women should primarily be the ones who prepare meals (including fish) for the family.	Agree		2
1267	G9.01_J	Women should primarily be the ones who prepare meals (including fish) for the family.	Neither agree nor Disagree		3
1268	G9.01_J	Women should primarily be the ones who prepare meals (including fish) for the family.	Disagree		4
1269	G9.01_J	Women should primarily be the ones who prepare meals (including fish) for the family.	Strongly disagree		5
1270	G9.01_K	Men should mostly be the ones who belong to aquaculture or fisheries clubs, organizations, or associations, not women.	Strongly agree		1
1271	G9.01_K	Men should mostly be the ones who belong to aquaculture or fisheries clubs, organizations, or associations, not women.	Agree		2
1272	G9.01_K	Men should mostly be the ones who belong to aquaculture or fisheries clubs, organizations, or associations, not women.	Neither agree nor Disagree		3
1273	G9.01_K	Men should mostly be the ones who belong to aquaculture or fisheries clubs, organizations, or associations, not women.	Disagree		4
1274	G9.01_K	Men should mostly be the ones who belong to aquaculture or fisheries clubs, organizations, or associations, not women.	Strongly disagree		5
1275	G9.01_L	It brings benefit to the family to have women participate in training activities, such as aquaculture trainings.	Strongly agree		1
1276	G9.01_L	It brings benefit to the family to have women participate in training activities, such as aquaculture trainings.	Agree		2
1277	G9.01_L	It brings benefit to the family to have women participate in training activities, such as aquaculture trainings.	Neither agree nor Disagree		3
1278	G9.01_L	It brings benefit to the family to have women participate in training activities, such as aquaculture trainings.	Disagree		4
1279	G9.01_L	It brings benefit to the family to have women participate in training activities, such as aquaculture trainings.	Strongly disagree		5
1280	G10.01	In the past 4 weeks was there ever no food to eat of any kind in your house because of lack of resources to get food?	Yes		1
1281	G10.01	In the past 4 weeks was there ever no food to eat of any kind in your house because of lack of resources to get food?	No		2
1282	G10.02	How often did this happen in the past 4 weeks?	Rarely (1-2)		1
1283	G10.02	How often did this happen in the past 4 weeks?	Sometimes (3-10)		2
1284	G10.02	How often did this happen in the past 4 weeks?	Often (More than 10 times)		3
1285	G10.03	In the past 4 weeks did you or any household member go to sleep at night hungry because there was not enough food?	Yes		1
1286	G10.03	In the past 4 weeks did you or any household member go to sleep at night hungry because there was not enough food?	No		2
1287	G10.04	How often did this happen in the past 4 weeks?	Rarely (1-2)		1
1288	G10.04	How often did this happen in the past 4 weeks?	Sometimes (3-10)		2
1289	G10.04	How often did this happen in the past 4 weeks?	Often (More than 10 times)		3
1290	G10.05	In the past 4 weeks did you or any household member go a whole day and night without eating anything at all because there was not enough food?	Yes		1
1291	G10.05	In the past 4 weeks did you or any household member go a whole day and night without eating anything at all because there was not enough food?	No		2
1292	G10.06	How often did this happen in the past 4 weeks?	Rarely (1-2)		1
1293	G10.06	How often did this happen in the past 4 weeks?	Sometimes (3-10)		2
1294	G10.06	How often did this happen in the past 4 weeks?	Often (More than 10 times)		3
1295	Module_G11 Options A to O	Select the following applicable conditions	Whether or not you consult a doctor or go to a clinic when you are ill?		1
1296	Module_G11 Options A to O	Select the following applicable conditions	How much you can rest when you are ill?		2
1297	Module_G11 Options A to O	Select the following applicable conditions	What foods to prepare every day?		3
1298	Module_G11 Options A to O	Select the following applicable conditions	What foods (available in the house) you can eat?		4
1299	Module_G11 Options A to O	Select the following applicable conditions	Whether you consulted a doctor or went to a clinic during your current or most recent pregnancy?		5
1300	Module_G11 Options A to O	Select the following applicable conditions	How much you worked during your current or most recent pregnancy		6
1301	Module_G11 Options A to O	Select the following applicable conditions	How much you could rest during your current or most recent pregnancy		7
1302	Module_G11 Options A to O	Select the following applicable conditions	Whether you could eat eggs during your current or most recent pregnancy		8
1303	Module_G11 Options A to O	Select the following applicable conditions	Whether you could consume milk or milk products during your current or most recent pregnancy		9
1304	Module_G11 Options A to O	Select the following applicable conditions	Whether you could eat meat, poultry or fish during your current or most recent pregnancy		10
1305	Module_G11 Options A to O	Select the following applicable conditions	How much you worked when your youngest child was being breastfed?		11
1306	Module_G11 Options A to O	Select the following applicable conditions	How much you could rest when your youngest child was being breastfed?		12
1307	Module_G11 Options A to O	Select the following applicable conditions	Whether you could eat eggs when your youngest child was being breastfed?		13
1308	Module_G11 Options A to O	Select the following applicable conditions	Whether you could consume milk or milk products when your youngest child was being breastfed?		14
1309	Module_G11 Options A to O	Select the following applicable conditions	Whether you could eat meat, poultry or fish when your youngest child was being breastfed		15
1310	G11.01.A	Who is normally involved in making decisions about -Whether or not you consult a doctor or go to a clinic when you are ill?	Self		1
1311	G11.01.A	Who is normally involved in making decisions about -Whether or not you consult a doctor or go to a clinic when you are ill?	Partner/Spouse in HH		2
1312	G11.01.A	Who is normally involved in making decisions about -Whether or not you consult a doctor or go to a clinic when you are ill?	Partner/Spouse outside HH		3
1313	G11.01.A	Who is normally involved in making decisions about -Whether or not you consult a doctor or go to a clinic when you are ill?	Other HH member		4
1314	G11.01.A	Who is normally involved in making decisions about -Whether or not you consult a doctor or go to a clinic when you are ill?	NON-HH, NON-FAMILY MEMBER		5
1315	G11.01.A	Who is normally involved in making decisions about -Whether or not you consult a doctor or go to a clinic when you are ill?	NON-HH, FAMILY MEMBER		6
1316	G11.01.A	Who is normally involved in making decisions about -Whether or not you consult a doctor or go to a clinic when you are ill?	Not Applicable / Can\'t Specify		7
1317	G11.02.A	To what extent do you participate in decisions regarding -Whether or not you consult a doctor or go to a clinic when you are ill?	Not at all		1
1318	G11.02.A	To what extent do you participate in decisions regarding -Whether or not you consult a doctor or go to a clinic when you are ill?	Small extent		2
1319	G11.02.A	To what extent do you participate in decisions regarding -Whether or not you consult a doctor or go to a clinic when you are ill?	Medium extent		3
1320	G11.02.A	To what extent do you participate in decisions regarding -Whether or not you consult a doctor or go to a clinic when you are ill?	To a high extent		4
1321	G11.03.A	How confident do you feel to make decisions about -Whether or not you consult a doctor or go to a clinic when you are ill?	NOT AT ALL		1
1322	G11.03.A	How confident do you feel to make decisions about -Whether or not you consult a doctor or go to a clinic when you are ill?	SOMEWHAT		2
1323	G11.03.A	How confident do you feel to make decisions about -Whether or not you consult a doctor or go to a clinic when you are ill?	VERY CONFIDENT		3
1324	G11.04.A	When decisions are made regarding - Whether or not you consult a doctor or go to a clinic when you are ill, who would you prefer made the decision?	Self		1
1325	G11.04.A	When decisions are made regarding - Whether or not you consult a doctor or go to a clinic when you are ill, who would you prefer made the decision?	Partner/Spouse in HH		2
1326	G11.04.A	When decisions are made regarding - Whether or not you consult a doctor or go to a clinic when you are ill, who would you prefer made the decision?	Partner/Spouse outside		3
1327	G11.04.A	When decisions are made regarding - Whether or not you consult a doctor or go to a clinic when you are ill, who would you prefer made the decision?	Other HH member		4
1328	G11.04.A	When decisions are made regarding - Whether or not you consult a doctor or go to a clinic when you are ill, who would you prefer made the decision?	NON-HH, NON-FAMILY MEMBER		5
1329	G11.04.A	When decisions are made regarding - Whether or not you consult a doctor or go to a clinic when you are ill, who would you prefer made the decision?	NON-HH, FAMILY MEMBER		6
1330	G11.04.A	When decisions are made regarding - Whether or not you consult a doctor or go to a clinic when you are ill, who would you prefer made the decision?	NOT APPLICABLE		7
1331	G11.01.B	Who is normally involved in making decisions about -How much you can rest when you are ill?	Self		1
1332	G11.01.B	Who is normally involved in making decisions about -How much you can rest when you are ill?	Partner/Spouse in HH		2
1333	G11.01.B	Who is normally involved in making decisions about -How much you can rest when you are ill?	Partner/Spouse outside HH		3
1334	G11.01.B	Who is normally involved in making decisions about -How much you can rest when you are ill?	Other HH member		4
1335	G11.01.B	Who is normally involved in making decisions about -How much you can rest when you are ill?	NON-HH, NON-FAMILY MEMBER		5
1336	G11.01.B	Who is normally involved in making decisions about -How much you can rest when you are ill?	NON-HH, FAMILY MEMBER		6
1337	G11.01.B	Who is normally involved in making decisions about -How much you can rest when you are ill?	NOT APPLICABLE / Can\'t Specify		7
1338	G11.02.B	To what extent do you participate in decisions regarding -How much you can rest when you are ill?	Not at all		1
1339	G11.02.B	To what extent do you participate in decisions regarding -How much you can rest when you are ill?	Small extent		2
1340	G11.02.B	To what extent do you participate in decisions regarding -How much you can rest when you are ill?	Medium extent		3
1341	G11.02.B	To what extent do you participate in decisions regarding -How much you can rest when you are ill?	To a high extent		4
1342	G11.03.B	How confident do you feel to make decisions about -How much you can rest when you are ill?	NOT AT ALL		1
1343	G11.03.B	How confident do you feel to make decisions about -How much you can rest when you are ill?	SOMEWHAT		2
1344	G11.03.B	How confident do you feel to make decisions about -How much you can rest when you are ill?	VERY CONFIDENT		3
1345	G11.04.B	When decisions are made regarding -How much you can rest when you are ill?, who would you prefer made the decision?	Self		1
1346	G11.04.B	When decisions are made regarding -How much you can rest when you are ill?, who would you prefer made the decision?	Partner/Spouse in HH		2
1347	G11.04.B	When decisions are made regarding -How much you can rest when you are ill?, who would you prefer made the decision?	Partner/Spouse outside		3
1348	G11.04.B	When decisions are made regarding -How much you can rest when you are ill?, who would you prefer made the decision?	Other HH member		4
1349	G11.04.B	When decisions are made regarding -How much you can rest when you are ill?, who would you prefer made the decision?	NON-HH, NON-FAMILY MEMBER		5
1350	G11.04.B	When decisions are made regarding -How much you can rest when you are ill?, who would you prefer made the decision?	NON-HH, FAMILY MEMBER		6
1351	G11.04.B	When decisions are made regarding -How much you can rest when you are ill?, who would you prefer made the decision?	NOT APPLICABLE		7
1352	G11.01.C	Who is normally involved in making decisions about -What foods to prepare every day?	Self		1
1353	G11.01.C	Who is normally involved in making decisions about -What foods to prepare every day?	Partner/Spouse in HH		2
1354	G11.01.C	Who is normally involved in making decisions about -What foods to prepare every day?	Partner/Spouse outside HH		3
1355	G11.01.C	Who is normally involved in making decisions about -What foods to prepare every day?	Other HH member		4
1356	G11.01.C	Who is normally involved in making decisions about -What foods to prepare every day?	NON-HH, NON-FAMILY MEMBER		5
1357	G11.01.C	Who is normally involved in making decisions about -What foods to prepare every day?	NON-HH, FAMILY MEMBER		6
1358	G11.01.C	Who is normally involved in making decisions about -What foods to prepare every day?	NOT APPLICABLE / Can\'t Specify		7
1359	G11.02.C	To what extent do you participate in decisions regarding -What foods to prepare every day?	Not at all		1
1360	G11.02.C	To what extent do you participate in decisions regarding -What foods to prepare every day?	Small extent		2
1361	G11.02.C	To what extent do you participate in decisions regarding -What foods to prepare every day?	Medium extent		3
1362	G11.02.C	To what extent do you participate in decisions regarding -What foods to prepare every day?	To a high extent		4
1363	G11.03.C	How confident do you feel to make decisions about -What foods to prepare every day?	NOT AT ALL		1
1364	G11.03.C	How confident do you feel to make decisions about -What foods to prepare every day?	SOMEWHAT		2
1365	G11.03.C	How confident do you feel to make decisions about -What foods to prepare every day?	VERY CONFIDENT		3
1366	G11.04.C	When decisions are made regarding -What foods to prepare every day?, who would you prefer made the decision?	Self		1
1367	G11.04.C	When decisions are made regarding -What foods to prepare every day?, who would you prefer made the decision?	Partner/Spouse in HH		2
1368	G11.04.C	When decisions are made regarding -What foods to prepare every day?, who would you prefer made the decision?	Partner/Spouse outside		3
1369	G11.04.C	When decisions are made regarding -What foods to prepare every day?, who would you prefer made the decision?	Other HH member		4
1370	G11.04.C	When decisions are made regarding -What foods to prepare every day?, who would you prefer made the decision?	NON-HH, NON-FAMILY MEMBER		5
1371	G11.04.C	When decisions are made regarding -What foods to prepare every day?, who would you prefer made the decision?	NON-HH, FAMILY MEMBER		6
1372	G11.04.C	When decisions are made regarding -What foods to prepare every day?, who would you prefer made the decision?	NOT APPLICABLE		7
1373	G11.01.D	Who is normally involved in making decisions about - What foods (available in the house) you can eat??	Self		1
1374	G11.01.D	Who is normally involved in making decisions about - What foods (available in the house) you can eat??	Partner/Spouse in HH		2
1375	G11.01.D	Who is normally involved in making decisions about - What foods (available in the house) you can eat??	Partner/Spouse outside HH		3
1376	G11.01.D	Who is normally involved in making decisions about - What foods (available in the house) you can eat??	Other HH member		4
1377	G11.01.D	Who is normally involved in making decisions about - What foods (available in the house) you can eat??	NON-HH, NON-FAMILY MEMBER		5
1378	G11.01.D	Who is normally involved in making decisions about - What foods (available in the house) you can eat??	NON-HH, FAMILY MEMBER		6
1379	G11.01.D	Who is normally involved in making decisions about - What foods (available in the house) you can eat??	NOT APPLICABLE / Can\'t Specify		7
1380	G11.02.D	To what extent do you participate in decisions regarding -What foods (available in the house) you can eat?	Not at all		1
1381	G11.02.D	To what extent do you participate in decisions regarding -What foods (available in the house) you can eat?	Small extent		2
1382	G11.02.D	To what extent do you participate in decisions regarding -What foods (available in the house) you can eat?	Medium extent		3
1383	G11.02.D	To what extent do you participate in decisions regarding -What foods (available in the house) you can eat?	To a high extent		4
1384	G11.03.D	How confident do you feel to make decisions about -What foods (available in the house) you can eat?	NOT AT ALL		1
1385	G11.03.D	How confident do you feel to make decisions about -What foods (available in the house) you can eat?	SOMEWHAT		2
1386	G11.03.D	How confident do you feel to make decisions about -What foods (available in the house) you can eat?	VERY CONFIDENT		3
1387	G11.04.D	When decisions are made regarding What foods (available in the house) you can eat?, who would you prefer made the decision?	Self		1
1388	G11.04.D	When decisions are made regarding What foods (available in the house) you can eat?, who would you prefer made the decision?	Partner/Spouse in HH		2
1389	G11.04.D	When decisions are made regarding What foods (available in the house) you can eat?, who would you prefer made the decision?	Partner/Spouse outside		3
1390	G11.04.D	When decisions are made regarding What foods (available in the house) you can eat?, who would you prefer made the decision?	Other HH member		4
1391	G11.04.D	When decisions are made regarding What foods (available in the house) you can eat?, who would you prefer made the decision?	NON-HH, NON-FAMILY MEMBER		5
1392	G11.04.D	When decisions are made regarding What foods (available in the house) you can eat?, who would you prefer made the decision?	NON-HH, FAMILY MEMBER		6
1393	G11.04.D	When decisions are made regarding What foods (available in the house) you can eat?, who would you prefer made the decision?	NOT APPLICABLE		7
1394	G11.05	Have you been pregnant or given birth within the past 4 years*?	Yes		1
1395	G11.05	Have you been pregnant or given birth within the past 4 years*?	No		2
1396	G11.01.E	Who is normally involved in making decisions about -Whether you consulted a doctor or went to a clinic during your current or most recent pregnancy? ?	Self		1
1397	G11.01.E	Who is normally involved in making decisions about -Whether you consulted a doctor or went to a clinic during your current or most recent pregnancy? ?	Partner/Spouse in HH		2
1398	G11.01.E	Who is normally involved in making decisions about -Whether you consulted a doctor or went to a clinic during your current or most recent pregnancy? ?	Partner/Spouse outside HH		3
1399	G11.01.E	Who is normally involved in making decisions about -Whether you consulted a doctor or went to a clinic during your current or most recent pregnancy? ?	Other HH member		4
1400	G11.01.E	Who is normally involved in making decisions about -Whether you consulted a doctor or went to a clinic during your current or most recent pregnancy? ?	NON-HH, NON-FAMILY MEMBER		5
1401	G11.01.E	Who is normally involved in making decisions about -Whether you consulted a doctor or went to a clinic during your current or most recent pregnancy? ?	NON-HH, FAMILY MEMBER		6
1402	G11.01.E	Who is normally involved in making decisions about -Whether you consulted a doctor or went to a clinic during your current or most recent pregnancy? ?	NOT APPLICABLE / Can\'t Specify		7
1403	G11.02.E	To what extent do you participate in decisions regarding -Whether you consulted a doctor or went to a clinic during your current or most recent pregnancy?	Not at all		1
1404	G11.02.E	To what extent do you participate in decisions regarding -Whether you consulted a doctor or went to a clinic during your current or most recent pregnancy?	Small extent		2
1405	G11.02.E	To what extent do you participate in decisions regarding -Whether you consulted a doctor or went to a clinic during your current or most recent pregnancy?	Medium extent		3
1406	G11.02.E	To what extent do you participate in decisions regarding -Whether you consulted a doctor or went to a clinic during your current or most recent pregnancy?	To a high extent		4
1407	G11.03.E	How confident do you feel to make decisions about -Whether you consulted a doctor or went to a clinic during your current or most recent pregnancy?	NOT AT ALL		1
1408	G11.03.E	How confident do you feel to make decisions about -Whether you consulted a doctor or went to a clinic during your current or most recent pregnancy?	SOMEWHAT		2
1409	G11.03.E	How confident do you feel to make decisions about -Whether you consulted a doctor or went to a clinic during your current or most recent pregnancy?	VERY CONFIDENT		3
1410	G11.04.E	When decisions are made regarding - Whether you consulted a doctor or went to a clinic during your current or most recent pregnancy? , who would you prefer made the decision?	Self		1
1411	G11.04.E	When decisions are made regarding - Whether you consulted a doctor or went to a clinic during your current or most recent pregnancy? , who would you prefer made the decision?	Partner/Spouse in HH		2
1412	G11.04.E	When decisions are made regarding - Whether you consulted a doctor or went to a clinic during your current or most recent pregnancy? , who would you prefer made the decision?	Partner/Spouse outside		3
1413	G11.04.E	When decisions are made regarding - Whether you consulted a doctor or went to a clinic during your current or most recent pregnancy? , who would you prefer made the decision?	Other HH member		4
1414	G11.04.E	When decisions are made regarding - Whether you consulted a doctor or went to a clinic during your current or most recent pregnancy? , who would you prefer made the decision?	NON-HH, NON-FAMILY MEMBER		5
1415	G11.04.E	When decisions are made regarding - Whether you consulted a doctor or went to a clinic during your current or most recent pregnancy? , who would you prefer made the decision?	NON-HH, FAMILY MEMBER		6
1416	G11.04.E	When decisions are made regarding - Whether you consulted a doctor or went to a clinic during your current or most recent pregnancy? , who would you prefer made the decision?	NOT APPLICABLE		7
1417	G11.01.F	Who is normally involved in making decisions about - How much you worked during your current or most recent pregnancy?	Self		1
1418	G11.01.F	Who is normally involved in making decisions about - How much you worked during your current or most recent pregnancy?	Partner/Spouse in HH		2
1419	G11.01.F	Who is normally involved in making decisions about - How much you worked during your current or most recent pregnancy?	Partner/Spouse outside HH		3
1420	G11.01.F	Who is normally involved in making decisions about - How much you worked during your current or most recent pregnancy?	Other HH member		4
1421	G11.01.F	Who is normally involved in making decisions about - How much you worked during your current or most recent pregnancy?	NON-HH, NON-FAMILY MEMBER		5
1422	G11.01.F	Who is normally involved in making decisions about - How much you worked during your current or most recent pregnancy?	NON-HH, FAMILY MEMBER		6
1423	G11.01.F	Who is normally involved in making decisions about - How much you worked during your current or most recent pregnancy?	NOT APPLICABLE / Can\'t Specify		7
1424	G11.02.F	To what extent do you participate in decisions regarding - How much you worked during your current or most recent pregnancy?	Not at all		1
1425	G11.02.F	To what extent do you participate in decisions regarding - How much you worked during your current or most recent pregnancy?	Small extent		2
1426	G11.02.F	To what extent do you participate in decisions regarding - How much you worked during your current or most recent pregnancy?	Medium extent		3
1427	G11.02.F	To what extent do you participate in decisions regarding - How much you worked during your current or most recent pregnancy?	To a high extent		4
1428	G11.03.F	How confident do you feel to make decisions about - How much you worked during your current or most recent pregnancy?	NOT AT ALL		1
1429	G11.03.F	How confident do you feel to make decisions about - How much you worked during your current or most recent pregnancy?	SOMEWHAT		2
1430	G11.03.F	How confident do you feel to make decisions about - How much you worked during your current or most recent pregnancy?	VERY CONFIDENT		3
1431	G11.04.F	When decisions are made regarding - How much you worked during your current or most recent pregnancy? , who would you prefer made the decision?	Self		1
1432	G11.04.F	When decisions are made regarding - How much you worked during your current or most recent pregnancy? , who would you prefer made the decision?	Partner/Spouse in HH		2
1433	G11.04.F	When decisions are made regarding - How much you worked during your current or most recent pregnancy? , who would you prefer made the decision?	Partner/Spouse outside		3
1434	G11.04.F	When decisions are made regarding - How much you worked during your current or most recent pregnancy? , who would you prefer made the decision?	Other HH member		4
1435	G11.04.F	When decisions are made regarding - How much you worked during your current or most recent pregnancy? , who would you prefer made the decision?	NON-HH, NON-FAMILY MEMBER		5
1436	G11.04.F	When decisions are made regarding - How much you worked during your current or most recent pregnancy? , who would you prefer made the decision?	NON-HH, FAMILY MEMBER		6
1437	G11.04.F	When decisions are made regarding - How much you worked during your current or most recent pregnancy? , who would you prefer made the decision?	NOT APPLICABLE		7
1438	G11.01.G	Who is normally involved in making decisions about - How much you could rest during your current or most recent pregnancy?	Self		1
1439	G11.01.G	Who is normally involved in making decisions about - How much you could rest during your current or most recent pregnancy?	Partner/Spouse in HH		2
1440	G11.01.G	Who is normally involved in making decisions about - How much you could rest during your current or most recent pregnancy?	Partner/Spouse outside HH		3
1441	G11.01.G	Who is normally involved in making decisions about - How much you could rest during your current or most recent pregnancy?	Other HH member		4
1442	G11.01.G	Who is normally involved in making decisions about - How much you could rest during your current or most recent pregnancy?	NON-HH, NON-FAMILY MEMBER		5
1443	G11.01.G	Who is normally involved in making decisions about - How much you could rest during your current or most recent pregnancy?	NON-HH, FAMILY MEMBER		6
1444	G11.01.G	Who is normally involved in making decisions about - How much you could rest during your current or most recent pregnancy?	NOT APPLICABLE / Can\'t Specify		7
1445	G11.02.G	To what extent do you participate in decisions regarding - How much you could rest during your current or most recent pregnancy?	Not at all		1
1446	G11.02.G	To what extent do you participate in decisions regarding - How much you could rest during your current or most recent pregnancy?	Small extent		2
1447	G11.02.G	To what extent do you participate in decisions regarding - How much you could rest during your current or most recent pregnancy?	Medium extent		3
1448	G11.02.G	To what extent do you participate in decisions regarding - How much you could rest during your current or most recent pregnancy?	To a high extent		4
1449	G11.03.G	How confident do you feel to make decisions about - How much you could rest during your current or most recent pregnancy?	NOT AT ALL		1
1450	G11.03.G	How confident do you feel to make decisions about - How much you could rest during your current or most recent pregnancy?	SOMEWHAT		2
1451	G11.03.G	How confident do you feel to make decisions about - How much you could rest during your current or most recent pregnancy?	VERY CONFIDENT		3
1452	G11.04.G	When decisions are made regarding How much you could rest during your current or most recent pregnancy? , who would you prefer made the decision?	Self		1
1453	G11.04.G	When decisions are made regarding How much you could rest during your current or most recent pregnancy? , who would you prefer made the decision?	Partner/Spouse in HH		2
1454	G11.04.G	When decisions are made regarding How much you could rest during your current or most recent pregnancy? , who would you prefer made the decision?	Partner/Spouse outside		3
1455	G11.04.G	When decisions are made regarding How much you could rest during your current or most recent pregnancy? , who would you prefer made the decision?	Other HH member		4
1456	G11.04.G	When decisions are made regarding How much you could rest during your current or most recent pregnancy? , who would you prefer made the decision?	NON-HH, NON-FAMILY MEMBER		5
1457	G11.04.G	When decisions are made regarding How much you could rest during your current or most recent pregnancy? , who would you prefer made the decision?	NON-HH, FAMILY MEMBER		6
1458	G11.04.G	When decisions are made regarding How much you could rest during your current or most recent pregnancy? , who would you prefer made the decision?	NOT APPLICABLE		7
1459	G11.01.H	Who is normally involved in making decisions about - Whether you could eat eggs during your current or most recent pregnancy?	Self		1
1460	G11.01.H	Who is normally involved in making decisions about - Whether you could eat eggs during your current or most recent pregnancy?	Partner/Spouse in HH		2
1461	G11.01.H	Who is normally involved in making decisions about - Whether you could eat eggs during your current or most recent pregnancy?	Partner/Spouse outside HH		3
1462	G11.01.H	Who is normally involved in making decisions about - Whether you could eat eggs during your current or most recent pregnancy?	Other HH member		4
1463	G11.01.H	Who is normally involved in making decisions about - Whether you could eat eggs during your current or most recent pregnancy?	NON-HH, NON-FAMILY MEMBER		5
1464	G11.01.H	Who is normally involved in making decisions about - Whether you could eat eggs during your current or most recent pregnancy?	NON-HH, FAMILY MEMBER		6
1465	G11.01.H	Who is normally involved in making decisions about - Whether you could eat eggs during your current or most recent pregnancy?	NOT APPLICABLE / Can\'t Specify		7
1466	G11.02.H	To what extent do you participate in decisions regarding -Whether you could eat eggs during your current or most recent pregnancy?	Not at all		1
1467	G11.02.H	To what extent do you participate in decisions regarding -Whether you could eat eggs during your current or most recent pregnancy?	Small extent		2
1468	G11.02.H	To what extent do you participate in decisions regarding -Whether you could eat eggs during your current or most recent pregnancy?	Medium extent		3
1469	G11.02.H	To what extent do you participate in decisions regarding -Whether you could eat eggs during your current or most recent pregnancy?	To a high extent		4
1470	G11.03.H	How confident do you feel to make decisions about Whether you could eat eggs during your current or most recent pregnancy?	NOT AT ALL		1
1471	G11.03.H	How confident do you feel to make decisions about Whether you could eat eggs during your current or most recent pregnancy?	SOMEWHAT		2
1472	G11.03.H	How confident do you feel to make decisions about Whether you could eat eggs during your current or most recent pregnancy?	VERY CONFIDENT		3
1473	G11.04.H	When decisions are made regarding - Whether you could eat eggs during your current or most recent pregnancy? , who would you prefer made the decision?	Self		1
1474	G11.04.H	When decisions are made regarding - Whether you could eat eggs during your current or most recent pregnancy? , who would you prefer made the decision?	Partner/Spouse in HH		2
1475	G11.04.H	When decisions are made regarding - Whether you could eat eggs during your current or most recent pregnancy? , who would you prefer made the decision?	Partner/Spouse outside		3
1476	G11.04.H	When decisions are made regarding - Whether you could eat eggs during your current or most recent pregnancy? , who would you prefer made the decision?	Other HH member		4
1477	G11.04.H	When decisions are made regarding - Whether you could eat eggs during your current or most recent pregnancy? , who would you prefer made the decision?	NON-HH, NON-FAMILY MEMBER		5
1478	G11.04.H	When decisions are made regarding - Whether you could eat eggs during your current or most recent pregnancy? , who would you prefer made the decision?	NON-HH, FAMILY MEMBER		6
1479	G11.04.H	When decisions are made regarding - Whether you could eat eggs during your current or most recent pregnancy? , who would you prefer made the decision?	NOT APPLICABLE		7
1480	G11.01.I	Who is normally involved in making decisions about -Whether you could consume milk or milk products during your current or most recent pregnancy?	Self		1
1481	G11.01.I	Who is normally involved in making decisions about -Whether you could consume milk or milk products during your current or most recent pregnancy?	Partner/Spouse in HH		2
1482	G11.01.I	Who is normally involved in making decisions about -Whether you could consume milk or milk products during your current or most recent pregnancy?	Partner/Spouse outside HH		3
1483	G11.01.I	Who is normally involved in making decisions about -Whether you could consume milk or milk products during your current or most recent pregnancy?	Other HH member		4
1484	G11.01.I	Who is normally involved in making decisions about -Whether you could consume milk or milk products during your current or most recent pregnancy?	NON-HH, NON-FAMILY MEMBER		5
1485	G11.01.I	Who is normally involved in making decisions about -Whether you could consume milk or milk products during your current or most recent pregnancy?	NON-HH, FAMILY MEMBER		6
1486	G11.01.I	Who is normally involved in making decisions about -Whether you could consume milk or milk products during your current or most recent pregnancy?	NOT APPLICABLE / Can\'t Specify		7
1487	G11.02.I	To what extent do you participate in decisions regarding - Whether you could consume milk or milk products during your current or most recent pregnancy?	Not at all		1
1488	G11.02.I	To what extent do you participate in decisions regarding - Whether you could consume milk or milk products during your current or most recent pregnancy?	Small extent		2
1489	G11.02.I	To what extent do you participate in decisions regarding - Whether you could consume milk or milk products during your current or most recent pregnancy?	Medium extent		3
1490	G11.02.I	To what extent do you participate in decisions regarding - Whether you could consume milk or milk products during your current or most recent pregnancy?	To a high extent		4
1491	G11.03.I	How confident do you feel to make decisions about Whether you could consume milk or milk products during your current or most recent pregnancy?	NOT AT ALL		1
1492	G11.03.I	How confident do you feel to make decisions about Whether you could consume milk or milk products during your current or most recent pregnancy?	SOMEWHAT		2
1493	G11.03.I	How confident do you feel to make decisions about Whether you could consume milk or milk products during your current or most recent pregnancy?	VERY CONFIDENT		3
1494	G11.04.I	When decisions are made regarding Whether you could consume milk or milk products during your current or most recent pregnancy? , who would you prefer made the decision?	Self		1
1495	G11.04.I	When decisions are made regarding Whether you could consume milk or milk products during your current or most recent pregnancy? , who would you prefer made the decision?	Partner/Spouse in HH		2
1496	G11.04.I	When decisions are made regarding Whether you could consume milk or milk products during your current or most recent pregnancy? , who would you prefer made the decision?	Partner/Spouse outside		3
1497	G11.04.I	When decisions are made regarding Whether you could consume milk or milk products during your current or most recent pregnancy? , who would you prefer made the decision?	Other HH member		4
1498	G11.04.I	When decisions are made regarding Whether you could consume milk or milk products during your current or most recent pregnancy? , who would you prefer made the decision?	NON-HH, NON-FAMILY MEMBER		5
1499	G11.04.I	When decisions are made regarding Whether you could consume milk or milk products during your current or most recent pregnancy? , who would you prefer made the decision?	NON-HH, FAMILY MEMBER		6
1500	G11.04.I	When decisions are made regarding Whether you could consume milk or milk products during your current or most recent pregnancy? , who would you prefer made the decision?	NOT APPLICABLE		7
1501	G11.01.J	Who is normally involved in making decisions about -Whether you could eat meat, poultry or fish during your current or most recent pregnancy?	Self		1
1502	G11.01.J	Who is normally involved in making decisions about -Whether you could eat meat, poultry or fish during your current or most recent pregnancy?	Partner/Spouse in HH		2
1503	G11.01.J	Who is normally involved in making decisions about -Whether you could eat meat, poultry or fish during your current or most recent pregnancy?	Partner/Spouse outside HH		3
1504	G11.01.J	Who is normally involved in making decisions about -Whether you could eat meat, poultry or fish during your current or most recent pregnancy?	Other HH member		4
1505	G11.01.J	Who is normally involved in making decisions about -Whether you could eat meat, poultry or fish during your current or most recent pregnancy?	NON-HH, NON-FAMILY MEMBER		5
1506	G11.01.J	Who is normally involved in making decisions about -Whether you could eat meat, poultry or fish during your current or most recent pregnancy?	NON-HH, FAMILY MEMBER		6
1507	G11.01.J	Who is normally involved in making decisions about -Whether you could eat meat, poultry or fish during your current or most recent pregnancy?	NOT APPLICABLE / Can\'t Specify		7
1508	G11.02.J	To what extent do you participate in decisions regarding - Whether you could eat meat, poultry or fish during your current or most recent pregnancy?	Not at all		1
1509	G11.02.J	To what extent do you participate in decisions regarding - Whether you could eat meat, poultry or fish during your current or most recent pregnancy?	Small extent		2
1510	G11.02.J	To what extent do you participate in decisions regarding - Whether you could eat meat, poultry or fish during your current or most recent pregnancy?	Medium extent		3
1511	G11.02.J	To what extent do you participate in decisions regarding - Whether you could eat meat, poultry or fish during your current or most recent pregnancy?	To a high extent		4
1512	G11.03.J	How confident do you feel to make decisions about - Whether you could eat meat, poultry or fish during your current or most recent pregnancy?	NOT AT ALL		1
1513	G11.03.J	How confident do you feel to make decisions about - Whether you could eat meat, poultry or fish during your current or most recent pregnancy?	SOMEWHAT		2
1514	G11.03.J	How confident do you feel to make decisions about - Whether you could eat meat, poultry or fish during your current or most recent pregnancy?	VERY CONFIDENT		3
1515	G11.04.J	When decisions are made regarding - Whether you could eat meat, poultry or fish during your current or most recent pregnancy? , who would you prefer made the decision?	Self		1
1516	G11.04.J	When decisions are made regarding - Whether you could eat meat, poultry or fish during your current or most recent pregnancy? , who would you prefer made the decision?	Partner/Spouse in HH		2
1517	G11.04.J	When decisions are made regarding - Whether you could eat meat, poultry or fish during your current or most recent pregnancy? , who would you prefer made the decision?	Partner/Spouse outside		3
1518	G11.04.J	When decisions are made regarding - Whether you could eat meat, poultry or fish during your current or most recent pregnancy? , who would you prefer made the decision?	Other HH member		4
1519	G11.04.J	When decisions are made regarding - Whether you could eat meat, poultry or fish during your current or most recent pregnancy? , who would you prefer made the decision?	NON-HH, NON-FAMILY MEMBER		5
1520	G11.04.J	When decisions are made regarding - Whether you could eat meat, poultry or fish during your current or most recent pregnancy? , who would you prefer made the decision?	NON-HH, FAMILY MEMBER		6
1521	G11.04.J	When decisions are made regarding - Whether you could eat meat, poultry or fish during your current or most recent pregnancy? , who would you prefer made the decision?	NOT APPLICABLE		7
1522	G11.01.K	Who is normally involved in making decisions about How much you worked when your youngest child was being breastfed?	Self		1
1523	G11.01.K	Who is normally involved in making decisions about How much you worked when your youngest child was being breastfed?	Partner/Spouse in HH		2
1524	G11.01.K	Who is normally involved in making decisions about How much you worked when your youngest child was being breastfed?	Partner/Spouse outside HH		3
1525	G11.01.K	Who is normally involved in making decisions about How much you worked when your youngest child was being breastfed?	Other HH member		4
1526	G11.01.K	Who is normally involved in making decisions about How much you worked when your youngest child was being breastfed?	NON-HH, NON-FAMILY MEMBER		5
1527	G11.01.K	Who is normally involved in making decisions about How much you worked when your youngest child was being breastfed?	NON-HH, FAMILY MEMBER		6
1528	G11.01.K	Who is normally involved in making decisions about How much you worked when your youngest child was being breastfed?	NOT APPLICABLE / Can\'t Specify		7
1529	G11.02.K	To what extent do you participate in decisions regarding - How much you worked when your youngest child was being breastfed?	Not at all		1
1530	G11.02.K	To what extent do you participate in decisions regarding - How much you worked when your youngest child was being breastfed?	Small extent		2
1531	G11.02.K	To what extent do you participate in decisions regarding - How much you worked when your youngest child was being breastfed?	Medium extent		3
1532	G11.02.K	To what extent do you participate in decisions regarding - How much you worked when your youngest child was being breastfed?	To a high extent		4
1533	G11.03.K	How confident do you feel to make decisions about - How much you worked when your youngest child was being breastfed?	NOT AT ALL		1
1534	G11.03.K	How confident do you feel to make decisions about - How much you worked when your youngest child was being breastfed?	SOMEWHAT		2
1535	G11.03.K	How confident do you feel to make decisions about - How much you worked when your youngest child was being breastfed?	VERY CONFIDENT		3
1536	G11.04.K	When decisions are made regarding - How much you worked when your youngest child was being breastfed? , who would you prefer made the decision?	Self		1
1537	G11.04.K	When decisions are made regarding - How much you worked when your youngest child was being breastfed? , who would you prefer made the decision?	Partner/Spouse in HH		2
1538	G11.04.K	When decisions are made regarding - How much you worked when your youngest child was being breastfed? , who would you prefer made the decision?	Partner/Spouse outside		3
1539	G11.04.K	When decisions are made regarding - How much you worked when your youngest child was being breastfed? , who would you prefer made the decision?	Other HH member		4
1540	G11.04.K	When decisions are made regarding - How much you worked when your youngest child was being breastfed? , who would you prefer made the decision?	NON-HH, NON-FAMILY MEMBER		5
1541	G11.04.K	When decisions are made regarding - How much you worked when your youngest child was being breastfed? , who would you prefer made the decision?	NON-HH, FAMILY MEMBER		6
1542	G11.04.K	When decisions are made regarding - How much you worked when your youngest child was being breastfed? , who would you prefer made the decision?	NOT APPLICABLE		7
1543	G11.01.L	Who is normally involved in making decisions about - How much you could rest when your youngest child was being breastfed?	Self		1
1544	G11.01.L	Who is normally involved in making decisions about - How much you could rest when your youngest child was being breastfed?	Partner/Spouse in HH		2
1545	G11.01.L	Who is normally involved in making decisions about - How much you could rest when your youngest child was being breastfed?	Partner/Spouse outside HH		3
1546	G11.01.L	Who is normally involved in making decisions about - How much you could rest when your youngest child was being breastfed?	Other HH member		4
1547	G11.01.L	Who is normally involved in making decisions about - How much you could rest when your youngest child was being breastfed?	NON-HH, NON-FAMILY MEMBER		5
1548	G11.01.L	Who is normally involved in making decisions about - How much you could rest when your youngest child was being breastfed?	NON-HH, FAMILY MEMBER		6
1549	G11.01.L	Who is normally involved in making decisions about - How much you could rest when your youngest child was being breastfed?	NOT APPLICABLE / Can\'t Specify		7
1550	G11.02.L	To what extent do you participate in decisions regarding - How much you could rest when your youngest child was being breastfed?	Not at all		1
1551	G11.02.L	To what extent do you participate in decisions regarding - How much you could rest when your youngest child was being breastfed?	Small extent		2
1552	G11.02.L	To what extent do you participate in decisions regarding - How much you could rest when your youngest child was being breastfed?	Medium extent		3
1553	G11.02.L	To what extent do you participate in decisions regarding - How much you could rest when your youngest child was being breastfed?	To a high extent		4
1554	G11.03.L	How confident do you feel to make decisions about - How much you could rest when your youngest child was being breastfed?	NOT AT ALL		1
1555	G11.03.L	How confident do you feel to make decisions about - How much you could rest when your youngest child was being breastfed?	SOMEWHAT		2
1556	G11.03.L	How confident do you feel to make decisions about - How much you could rest when your youngest child was being breastfed?	VERY CONFIDENT		3
1557	G11.04.L	When decisions are made regarding - How much you could rest when your youngest child was being breastfed?, who would you prefer made the decision?	Self		1
1558	G11.04.L	When decisions are made regarding - How much you could rest when your youngest child was being breastfed?, who would you prefer made the decision?	Partner/Spouse in HH		2
1559	G11.04.L	When decisions are made regarding - How much you could rest when your youngest child was being breastfed?, who would you prefer made the decision?	Partner/Spouse outside		3
1560	G11.04.L	When decisions are made regarding - How much you could rest when your youngest child was being breastfed?, who would you prefer made the decision?	Other HH member		4
1561	G11.04.L	When decisions are made regarding - How much you could rest when your youngest child was being breastfed?, who would you prefer made the decision?	NON-HH, NON-FAMILY MEMBER		5
1562	G11.04.L	When decisions are made regarding - How much you could rest when your youngest child was being breastfed?, who would you prefer made the decision?	NON-HH, FAMILY MEMBER		6
1563	G11.04.L	When decisions are made regarding - How much you could rest when your youngest child was being breastfed?, who would you prefer made the decision?	NOT APPLICABLE		7
1564	G11.01.M	Who is normally involved in making decisions about -Whether you could eat eggs when your youngest child was being breastfed?	Self		1
1565	G11.01.M	Who is normally involved in making decisions about -Whether you could eat eggs when your youngest child was being breastfed?	Partner/Spouse in HH		2
1566	G11.01.M	Who is normally involved in making decisions about -Whether you could eat eggs when your youngest child was being breastfed?	Partner/Spouse outside HH		3
1567	G11.01.M	Who is normally involved in making decisions about -Whether you could eat eggs when your youngest child was being breastfed?	Other HH member		4
1568	G11.01.M	Who is normally involved in making decisions about -Whether you could eat eggs when your youngest child was being breastfed?	NON-HH, NON-FAMILY MEMBER		5
1569	G11.01.M	Who is normally involved in making decisions about -Whether you could eat eggs when your youngest child was being breastfed?	NON-HH, FAMILY MEMBER		6
1570	G11.01.M	Who is normally involved in making decisions about -Whether you could eat eggs when your youngest child was being breastfed?	NOT APPLICABLE / Can\'t Specify		7
1571	G11.02.M	To what extent do you participate in decisions regarding - Whether you could eat eggs when your youngest child was being breastfed?	Not at all		1
1572	G11.02.M	To what extent do you participate in decisions regarding - Whether you could eat eggs when your youngest child was being breastfed?	Small extent		2
1573	G11.02.M	To what extent do you participate in decisions regarding - Whether you could eat eggs when your youngest child was being breastfed?	Medium extent		3
1574	G11.02.M	To what extent do you participate in decisions regarding - Whether you could eat eggs when your youngest child was being breastfed?	To a high extent		4
1575	G11.03.M	How confident do you feel to make decisions about [ACTIVITY]?	NOT AT ALL		1
1576	G11.03.M	How confident do you feel to make decisions about [ACTIVITY]?	SOMEWHAT		2
1577	G11.03.M	How confident do you feel to make decisions about [ACTIVITY]?	VERY CONFIDENT		3
1578	G11.04.M	When decisions are made regarding Whether you could eat eggs when your youngest child was being breastfed? , who would you prefer made the decision?	Self		1
1579	G11.04.M	When decisions are made regarding Whether you could eat eggs when your youngest child was being breastfed? , who would you prefer made the decision?	Partner/Spouse in HH		2
1580	G11.04.M	When decisions are made regarding Whether you could eat eggs when your youngest child was being breastfed? , who would you prefer made the decision?	Partner/Spouse outside		3
1581	G11.04.M	When decisions are made regarding Whether you could eat eggs when your youngest child was being breastfed? , who would you prefer made the decision?	Other HH member		4
1582	G11.04.M	When decisions are made regarding Whether you could eat eggs when your youngest child was being breastfed? , who would you prefer made the decision?	NON-HH, NON-FAMILY MEMBER		5
1583	G11.04.M	When decisions are made regarding Whether you could eat eggs when your youngest child was being breastfed? , who would you prefer made the decision?	NON-HH, FAMILY MEMBER		6
1584	G11.04.M	When decisions are made regarding Whether you could eat eggs when your youngest child was being breastfed? , who would you prefer made the decision?	NOT APPLICABLE		7
1585	G11.01.N	Who is normally involved in making decisions about - Whether you could consume milk or milk products when your youngest child was being breastfed?	Self		1
1586	G11.01.N	Who is normally involved in making decisions about - Whether you could consume milk or milk products when your youngest child was being breastfed?	Partner/Spouse in HH		2
1587	G11.01.N	Who is normally involved in making decisions about - Whether you could consume milk or milk products when your youngest child was being breastfed?	Partner/Spouse outside HH		3
1588	G11.01.N	Who is normally involved in making decisions about - Whether you could consume milk or milk products when your youngest child was being breastfed?	Other HH member		4
1589	G11.01.N	Who is normally involved in making decisions about - Whether you could consume milk or milk products when your youngest child was being breastfed?	NON-HH, NON-FAMILY MEMBER		5
1590	G11.01.N	Who is normally involved in making decisions about - Whether you could consume milk or milk products when your youngest child was being breastfed?	NON-HH, FAMILY MEMBER		6
1591	G11.01.N	Who is normally involved in making decisions about - Whether you could consume milk or milk products when your youngest child was being breastfed?	NOT APPLICABLE / Can\'t Specify		7
1592	G11.02.N	To what extent do you participate in decisions regarding - Whether you could consume milk or milk products when your youngest child was being breastfed?	Not at all		1
1593	G11.02.N	To what extent do you participate in decisions regarding - Whether you could consume milk or milk products when your youngest child was being breastfed?	Small extent		2
1594	G11.02.N	To what extent do you participate in decisions regarding - Whether you could consume milk or milk products when your youngest child was being breastfed?	Medium extent		3
1595	G11.02.N	To what extent do you participate in decisions regarding - Whether you could consume milk or milk products when your youngest child was being breastfed?	To a high extent		4
1596	G11.03.N	How confident do you feel to make decisions about - Whether you could consume milk or milk products when your youngest child was being breastfed?	NOT AT ALL		1
1597	G11.03.N	How confident do you feel to make decisions about - Whether you could consume milk or milk products when your youngest child was being breastfed?	SOMEWHAT		2
1598	G11.03.N	How confident do you feel to make decisions about - Whether you could consume milk or milk products when your youngest child was being breastfed?	VERY CONFIDENT		3
1599	G11.04.N	When decisions are made regarding Whether you could consume milk or milk products when your youngest child was being breastfed? , who would you prefer made the decision?	Self		1
1600	G11.04.N	When decisions are made regarding Whether you could consume milk or milk products when your youngest child was being breastfed? , who would you prefer made the decision?	Partner/Spouse in HH		2
1601	G11.04.N	When decisions are made regarding Whether you could consume milk or milk products when your youngest child was being breastfed? , who would you prefer made the decision?	Partner/Spouse outside		3
1602	G11.04.N	When decisions are made regarding Whether you could consume milk or milk products when your youngest child was being breastfed? , who would you prefer made the decision?	Other HH member		4
1603	G11.04.N	When decisions are made regarding Whether you could consume milk or milk products when your youngest child was being breastfed? , who would you prefer made the decision?	NON-HH, NON-FAMILY MEMBER		5
1604	G11.04.N	When decisions are made regarding Whether you could consume milk or milk products when your youngest child was being breastfed? , who would you prefer made the decision?	NON-HH, FAMILY MEMBER		6
1605	G11.04.N	When decisions are made regarding Whether you could consume milk or milk products when your youngest child was being breastfed? , who would you prefer made the decision?	NOT APPLICABLE		7
1606	G11.01.O	Who is normally involved in making decisions about Whether you could eat meat, poultry or fish when your youngest child was being breastfed?	Self		1
1607	G11.01.O	Who is normally involved in making decisions about Whether you could eat meat, poultry or fish when your youngest child was being breastfed?	Partner/Spouse in HH		2
1608	G11.01.O	Who is normally involved in making decisions about Whether you could eat meat, poultry or fish when your youngest child was being breastfed?	Partner/Spouse outside HH		3
1609	G11.01.O	Who is normally involved in making decisions about Whether you could eat meat, poultry or fish when your youngest child was being breastfed?	Other HH member		4
1610	G11.01.O	Who is normally involved in making decisions about Whether you could eat meat, poultry or fish when your youngest child was being breastfed?	NON-HH, NON-FAMILY MEMBER		5
1611	G11.01.O	Who is normally involved in making decisions about Whether you could eat meat, poultry or fish when your youngest child was being breastfed?	NON-HH, FAMILY MEMBER		6
1612	G11.01.O	Who is normally involved in making decisions about Whether you could eat meat, poultry or fish when your youngest child was being breastfed?	NOT APPLICABLE / Can\'t Specify		7
1613	G11.02.O	To what extent do you participate in decisions regarding - Whether you could eat meat, poultry or fish when your youngest child was being breastfed?	Not at all		1
1614	G11.02.O	To what extent do you participate in decisions regarding - Whether you could eat meat, poultry or fish when your youngest child was being breastfed?	Small extent		2
1615	G11.02.O	To what extent do you participate in decisions regarding - Whether you could eat meat, poultry or fish when your youngest child was being breastfed?	Medium extent		3
1616	G11.02.O	To what extent do you participate in decisions regarding - Whether you could eat meat, poultry or fish when your youngest child was being breastfed?	To a high extent		4
1617	G11.03.O	How confident do you feel to make decisions about - Whether you could eat meat, poultry or fish when your youngest child was being breastfed?	NOT AT ALL		1
1618	G11.03.O	How confident do you feel to make decisions about - Whether you could eat meat, poultry or fish when your youngest child was being breastfed?	SOMEWHAT		2
1619	G11.03.O	How confident do you feel to make decisions about - Whether you could eat meat, poultry or fish when your youngest child was being breastfed?	VERY CONFIDENT		3
1620	G11.04.O	When decisions are made regarding Whether you could eat meat, poultry or fish when your youngest child was being breastfed? , who would you prefer made the decision?	Self		1
1621	G11.04.O	When decisions are made regarding Whether you could eat meat, poultry or fish when your youngest child was being breastfed? , who would you prefer made the decision?	Partner/Spouse in HH		2
1622	G11.04.O	When decisions are made regarding Whether you could eat meat, poultry or fish when your youngest child was being breastfed? , who would you prefer made the decision?	Partner/Spouse outside		3
1623	G11.04.O	When decisions are made regarding Whether you could eat meat, poultry or fish when your youngest child was being breastfed? , who would you prefer made the decision?	Other HH member		4
1624	G11.04.O	When decisions are made regarding Whether you could eat meat, poultry or fish when your youngest child was being breastfed? , who would you prefer made the decision?	NON-HH, NON-FAMILY MEMBER		5
1625	G11.04.O	When decisions are made regarding Whether you could eat meat, poultry or fish when your youngest child was being breastfed? , who would you prefer made the decision?	NON-HH, FAMILY MEMBER		6
1626	G11.04.O	When decisions are made regarding Whether you could eat meat, poultry or fish when your youngest child was being breastfed? , who would you prefer made the decision?	NOT APPLICABLE		7
1627	Module_G11 Q11.06 to 11.09 Option A to J	Select the following applicable activities	Not Applicable (State reason)		1
1628	Module_G11 Q11.06 to 11.09 Option A to J	Select the following applicable activities	Whether your youngest child is taken to a clinic or a doctor is consulted when he/she is sick?		2
1629	Module_G11 Q11.06 to 11.09 Option A to J	Select the following applicable activities	Whether your youngest child gets vaccinations?		3
1630	Module_G11 Q11.06 to 11.09 Option A to J	Select the following applicable activities	Whether your youngest child visits the health clinic to see if he/she is growing well?		4
1631	Module_G11 Q11.06 to 11.09 Option A to J	Select the following applicable activities	Who will care for your youngest child when you need to go outside the home for an extended period of time?		5
1632	Module_G11 Q11.06 to 11.09 Option A to J	Select the following applicable activities	(If youngest child is >6 months of age:)Whether or not your youngest child is offered eggs to eat?		6
1633	Module_G11 Q11.06 to 11.09 Option A to J	Select the following applicable activities	(If youngest child is >6 months of age:)Whether or not your youngest child is offered milk or milk products, other than breastmilk?		7
1634	Module_G11 Q11.06 to 11.09 Option A to J	Select the following applicable activities	(If youngest child is >6 months of age:)Whether or not your youngest child if offered meat, poultry or fish?		8
1635	Module_G11 Q11.06 to 11.09 Option A to J	Select the following applicable activities	Whether to breastfeed your child?		9
1636	Module_G11 Q11.06 to 11.09 Option A to J	Select the following applicable activities	When to stop breastfeeding your child?		10
1637	Module_G11 Q11.06 to 11.09 Option A to J	Select the following applicable activities	When to start giving foods and liquids (other than breastmilk) to your child?		11
1638	G11.06.A	Who is normally involved in making decisions about Whether your youngest child is taken to a clinic or a doctor is consulted when he/she is sick?	Self		1
1639	G11.06.A	Who is normally involved in making decisions about Whether your youngest child is taken to a clinic or a doctor is consulted when he/she is sick?	Partner/Spouse in HH		2
1640	G11.06.A	Who is normally involved in making decisions about Whether your youngest child is taken to a clinic or a doctor is consulted when he/she is sick?	Partner/Spouse outside HH		3
1641	G11.06.A	Who is normally involved in making decisions about Whether your youngest child is taken to a clinic or a doctor is consulted when he/she is sick?	Other HH member		4
1642	G11.06.A	Who is normally involved in making decisions about Whether your youngest child is taken to a clinic or a doctor is consulted when he/she is sick?	NON-HH, NON-FAMILY MEMBER		5
1643	G11.06.A	Who is normally involved in making decisions about Whether your youngest child is taken to a clinic or a doctor is consulted when he/she is sick?	NON-HH, FAMILY MEMBER		6
1644	G11.06.A	Who is normally involved in making decisions about Whether your youngest child is taken to a clinic or a doctor is consulted when he/she is sick?	NOT APPLICABLE		7
1645	G11.07.A	To what extent do you participate in decisions regarding - Whether your youngest child is taken to a clinic or a doctor is consulted when he/she is sick?	Not at all		1
1646	G11.07.A	To what extent do you participate in decisions regarding - Whether your youngest child is taken to a clinic or a doctor is consulted when he/she is sick?	Small extent		2
1647	G11.07.A	To what extent do you participate in decisions regarding - Whether your youngest child is taken to a clinic or a doctor is consulted when he/she is sick?	Medium extent		3
1648	G11.07.A	To what extent do you participate in decisions regarding - Whether your youngest child is taken to a clinic or a doctor is consulted when he/she is sick?	To a high extent		4
1649	G11.08.A	How confident do you feel to make decisions about - Whether your youngest child is taken to a clinic or a doctor is consulted when he/she is sick?	NOT AT ALL		1
1650	G11.08.A	How confident do you feel to make decisions about - Whether your youngest child is taken to a clinic or a doctor is consulted when he/she is sick?	SOMEWHAT		2
1651	G11.08.A	How confident do you feel to make decisions about - Whether your youngest child is taken to a clinic or a doctor is consulted when he/she is sick?	VERY CONFIDENT		3
1652	G11.09.A	When decisions are made regarding Whether your youngest child is taken to a clinic or a doctor is consulted when he/she is sick?, who would you prefer made the decision?	Self		1
1653	G11.09.A	When decisions are made regarding Whether your youngest child is taken to a clinic or a doctor is consulted when he/she is sick?, who would you prefer made the decision?	Partner/Spouse in HH		2
1654	G11.09.A	When decisions are made regarding Whether your youngest child is taken to a clinic or a doctor is consulted when he/she is sick?, who would you prefer made the decision?	Partner/Spouse outside		3
1655	G11.09.A	When decisions are made regarding Whether your youngest child is taken to a clinic or a doctor is consulted when he/she is sick?, who would you prefer made the decision?	Other HH member		4
1656	G11.09.A	When decisions are made regarding Whether your youngest child is taken to a clinic or a doctor is consulted when he/she is sick?, who would you prefer made the decision?	NON-HH, NON-FAMILY MEMBER		5
1657	G11.09.A	When decisions are made regarding Whether your youngest child is taken to a clinic or a doctor is consulted when he/she is sick?, who would you prefer made the decision?	NON-HH, FAMILY MEMBER		6
1658	G11.09.A	When decisions are made regarding Whether your youngest child is taken to a clinic or a doctor is consulted when he/she is sick?, who would you prefer made the decision?	NOT APPLICABLE		7
1659	G11.06.B	Who is normally involved in making decisions about Whether your youngest child gets vaccinations?	Self		1
1660	G11.06.B	Who is normally involved in making decisions about Whether your youngest child gets vaccinations?	Partner/Spouse in HH		2
1661	G11.06.B	Who is normally involved in making decisions about Whether your youngest child gets vaccinations?	Partner/Spouse outside HH		3
1662	G11.06.B	Who is normally involved in making decisions about Whether your youngest child gets vaccinations?	Other HH member		4
1663	G11.06.B	Who is normally involved in making decisions about Whether your youngest child gets vaccinations?	NON-HH, NON-FAMILY MEMBER		5
1664	G11.06.B	Who is normally involved in making decisions about Whether your youngest child gets vaccinations?	NON-HH, FAMILY MEMBER		6
1665	G11.06.B	Who is normally involved in making decisions about Whether your youngest child gets vaccinations?	NOT APPLICABLE		7
1666	G11.07.B	To what extent do you participate in decisions regarding - Whether your youngest child gets vaccinations?	Not at all		1
1667	G11.07.B	To what extent do you participate in decisions regarding - Whether your youngest child gets vaccinations?	Small extent		2
1668	G11.07.B	To what extent do you participate in decisions regarding - Whether your youngest child gets vaccinations?	Medium extent		3
1669	G11.07.B	To what extent do you participate in decisions regarding - Whether your youngest child gets vaccinations?	To a high extent		4
1670	G11.08.B	How confident do you feel to make decisions about - Whether your youngest child gets vaccinations?	NOT AT ALL		1
1671	G11.08.B	How confident do you feel to make decisions about - Whether your youngest child gets vaccinations?	SOMEWHAT		2
1672	G11.08.B	How confident do you feel to make decisions about - Whether your youngest child gets vaccinations?	VERY CONFIDENT		3
1673	G11.09.B	When decisions are made regarding Whether your youngest child gets vaccinations?, who would you prefer made the decision?	Self		1
1674	G11.09.B	When decisions are made regarding Whether your youngest child gets vaccinations?, who would you prefer made the decision?	Partner/Spouse in HH		2
1675	G11.09.B	When decisions are made regarding Whether your youngest child gets vaccinations?, who would you prefer made the decision?	Partner/Spouse outside		3
1676	G11.09.B	When decisions are made regarding Whether your youngest child gets vaccinations?, who would you prefer made the decision?	Other HH member		4
1677	G11.09.B	When decisions are made regarding Whether your youngest child gets vaccinations?, who would you prefer made the decision?	NON-HH, NON-FAMILY MEMBER		5
1678	G11.09.B	When decisions are made regarding Whether your youngest child gets vaccinations?, who would you prefer made the decision?	NON-HH, FAMILY MEMBER		6
1679	G11.09.B	When decisions are made regarding Whether your youngest child gets vaccinations?, who would you prefer made the decision?	NOT APPLICABLE		7
1680	G11.06.C	Who is normally involved in making decisions about Whether your youngest child visits the health clinic to see if he/she is growing well?	Self		1
1681	G11.06.C	Who is normally involved in making decisions about Whether your youngest child visits the health clinic to see if he/she is growing well?	Partner/Spouse in HH		2
1682	G11.06.C	Who is normally involved in making decisions about Whether your youngest child visits the health clinic to see if he/she is growing well?	Partner/Spouse outside HH		3
1683	G11.06.C	Who is normally involved in making decisions about Whether your youngest child visits the health clinic to see if he/she is growing well?	Other HH member		4
1684	G11.06.C	Who is normally involved in making decisions about Whether your youngest child visits the health clinic to see if he/she is growing well?	NON-HH, NON-FAMILY MEMBER		5
1685	G11.06.C	Who is normally involved in making decisions about Whether your youngest child visits the health clinic to see if he/she is growing well?	NON-HH, FAMILY MEMBER		6
1686	G11.06.C	Who is normally involved in making decisions about Whether your youngest child visits the health clinic to see if he/she is growing well?	NOT APPLICABLE		7
1687	G11.07.C	To what extent do you participate in decisions regarding - Whether your youngest child visits the health clinic to see if he/she is growing well?	Not at all		1
1688	G11.07.C	To what extent do you participate in decisions regarding - Whether your youngest child visits the health clinic to see if he/she is growing well?	Small extent		2
1689	G11.07.C	To what extent do you participate in decisions regarding - Whether your youngest child visits the health clinic to see if he/she is growing well?	Medium extent		3
1690	G11.07.C	To what extent do you participate in decisions regarding - Whether your youngest child visits the health clinic to see if he/she is growing well?	To a high extent		4
1691	G11.08.C	How confident do you feel to make decisions about - Whether your youngest child visits the health clinic to see if he/she is growing well?	NOT AT ALL		1
1692	G11.08.C	How confident do you feel to make decisions about - Whether your youngest child visits the health clinic to see if he/she is growing well?	SOMEWHAT		2
1693	G11.08.C	How confident do you feel to make decisions about - Whether your youngest child visits the health clinic to see if he/she is growing well?	VERY CONFIDENT		3
1694	G11.09.C	When decisions are made regarding Whether your youngest child visits the health clinic to see if he/she is growing well?, who would you prefer made the decision?	Self		1
1695	G11.09.C	When decisions are made regarding Whether your youngest child visits the health clinic to see if he/she is growing well?, who would you prefer made the decision?	Partner/Spouse in HH		2
1696	G11.09.C	When decisions are made regarding Whether your youngest child visits the health clinic to see if he/she is growing well?, who would you prefer made the decision?	Partner/Spouse outside		3
1697	G11.09.C	When decisions are made regarding Whether your youngest child visits the health clinic to see if he/she is growing well?, who would you prefer made the decision?	Other HH member		4
1698	G11.09.C	When decisions are made regarding Whether your youngest child visits the health clinic to see if he/she is growing well?, who would you prefer made the decision?	NON-HH, NON-FAMILY MEMBER		5
1699	G11.09.C	When decisions are made regarding Whether your youngest child visits the health clinic to see if he/she is growing well?, who would you prefer made the decision?	NON-HH, FAMILY MEMBER		6
1700	G11.09.C	When decisions are made regarding Whether your youngest child visits the health clinic to see if he/she is growing well?, who would you prefer made the decision?	NOT APPLICABLE		7
1701	G11.06.D	Who is normally involved in making decisions about Who will care for your youngest child when you need to go outside the home for an extended period of time?	Self		1
1702	G11.06.D	Who is normally involved in making decisions about Who will care for your youngest child when you need to go outside the home for an extended period of time?	Partner/Spouse in HH		2
1703	G11.06.D	Who is normally involved in making decisions about Who will care for your youngest child when you need to go outside the home for an extended period of time?	Partner/Spouse outside HH		3
1704	G11.06.D	Who is normally involved in making decisions about Who will care for your youngest child when you need to go outside the home for an extended period of time?	Other HH member		4
1705	G11.06.D	Who is normally involved in making decisions about Who will care for your youngest child when you need to go outside the home for an extended period of time?	NON-HH, NON-FAMILY MEMBER		5
1706	G11.06.D	Who is normally involved in making decisions about Who will care for your youngest child when you need to go outside the home for an extended period of time?	NON-HH, FAMILY MEMBER		6
1707	G11.06.D	Who is normally involved in making decisions about Who will care for your youngest child when you need to go outside the home for an extended period of time?	NOT APPLICABLE		7
1708	G11.07.D	To what extent do you participate in decisions regarding - Who will care for your youngest child when you need to go outside the home for an extended period of time?	Not at all		1
1709	G11.07.D	To what extent do you participate in decisions regarding - Who will care for your youngest child when you need to go outside the home for an extended period of time?	Small extent		2
1710	G11.07.D	To what extent do you participate in decisions regarding - Who will care for your youngest child when you need to go outside the home for an extended period of time?	Medium extent		3
1711	G11.07.D	To what extent do you participate in decisions regarding - Who will care for your youngest child when you need to go outside the home for an extended period of time?	To a high extent		4
1712	G11.08.D	How confident do you feel to make decisions about - Who will care for your youngest child when you need to go outside the home for an extended period of time?	NOT AT ALL		1
1713	G11.08.D	How confident do you feel to make decisions about - Who will care for your youngest child when you need to go outside the home for an extended period of time?	SOMEWHAT		2
1714	G11.08.D	How confident do you feel to make decisions about - Who will care for your youngest child when you need to go outside the home for an extended period of time?	VERY CONFIDENT		3
1715	G11.09.D	When decisions are made regarding Who will care for your youngest child when you need to go outside the home for an extended period of time?, who would you prefer made the decision?	Self		1
1716	G11.09.D	When decisions are made regarding Who will care for your youngest child when you need to go outside the home for an extended period of time?, who would you prefer made the decision?	Partner/Spouse in HH		2
1717	G11.09.D	When decisions are made regarding Who will care for your youngest child when you need to go outside the home for an extended period of time?, who would you prefer made the decision?	Partner/Spouse outside		3
1718	G11.09.D	When decisions are made regarding Who will care for your youngest child when you need to go outside the home for an extended period of time?, who would you prefer made the decision?	Other HH member		4
1719	G11.09.D	When decisions are made regarding Who will care for your youngest child when you need to go outside the home for an extended period of time?, who would you prefer made the decision?	NON-HH, NON-FAMILY MEMBER		5
1720	G11.09.D	When decisions are made regarding Who will care for your youngest child when you need to go outside the home for an extended period of time?, who would you prefer made the decision?	NON-HH, FAMILY MEMBER		6
1721	G11.09.D	When decisions are made regarding Who will care for your youngest child when you need to go outside the home for an extended period of time?, who would you prefer made the decision?	NOT APPLICABLE		7
1722	G11.06.E	Who is normally involved in making decisions about Whether or not your youngest child is offered eggs to eat?	Self		1
1723	G11.06.E	Who is normally involved in making decisions about Whether or not your youngest child is offered eggs to eat?	Partner/Spouse in HH		2
1724	G11.06.E	Who is normally involved in making decisions about Whether or not your youngest child is offered eggs to eat?	Partner/Spouse outside HH		3
1725	G11.06.E	Who is normally involved in making decisions about Whether or not your youngest child is offered eggs to eat?	Other HH member		4
1726	G11.06.E	Who is normally involved in making decisions about Whether or not your youngest child is offered eggs to eat?	NON-HH, NON-FAMILY MEMBER		5
1727	G11.06.E	Who is normally involved in making decisions about Whether or not your youngest child is offered eggs to eat?	NON-HH, FAMILY MEMBER		6
1728	G11.06.E	Who is normally involved in making decisions about Whether or not your youngest child is offered eggs to eat?	NOT APPLICABLE		7
1729	G11.07.E	To what extent do you participate in decisions regarding - Whether or not your youngest child is offered eggs to eat?	Not at all		1
1730	G11.07.E	To what extent do you participate in decisions regarding - Whether or not your youngest child is offered eggs to eat?	Small extent		2
1731	G11.07.E	To what extent do you participate in decisions regarding - Whether or not your youngest child is offered eggs to eat?	Medium extent		3
1732	G11.07.E	To what extent do you participate in decisions regarding - Whether or not your youngest child is offered eggs to eat?	To a high extent		4
1733	G11.08.E	How confident do you feel to make decisions about - Whether or not your youngest child is offered eggs to eat?	NOT AT ALL		1
1734	G11.08.E	How confident do you feel to make decisions about - Whether or not your youngest child is offered eggs to eat?	SOMEWHAT		2
1735	G11.08.E	How confident do you feel to make decisions about - Whether or not your youngest child is offered eggs to eat?	VERY CONFIDENT		3
1736	G11.09.E	When decisions are made regarding Whether or not your youngest child is offered eggs to eat?, who would you prefer made the decision?	Self		1
1737	G11.09.E	When decisions are made regarding Whether or not your youngest child is offered eggs to eat?, who would you prefer made the decision?	Partner/Spouse in HH		2
1738	G11.09.E	When decisions are made regarding Whether or not your youngest child is offered eggs to eat?, who would you prefer made the decision?	Partner/Spouse outside		3
1739	G11.09.E	When decisions are made regarding Whether or not your youngest child is offered eggs to eat?, who would you prefer made the decision?	Other HH member		4
1740	G11.09.E	When decisions are made regarding Whether or not your youngest child is offered eggs to eat?, who would you prefer made the decision?	NON-HH, NON-FAMILY MEMBER		5
1741	G11.09.E	When decisions are made regarding Whether or not your youngest child is offered eggs to eat?, who would you prefer made the decision?	NON-HH, FAMILY MEMBER		6
1742	G11.09.E	When decisions are made regarding Whether or not your youngest child is offered eggs to eat?, who would you prefer made the decision?	NOT APPLICABLE		7
1743	G11.06.F	Who is normally involved in making decisions about Whether or not your youngest child is offered milk or milk products, other than breastmilk?	Self		1
1744	G11.06.F	Who is normally involved in making decisions about Whether or not your youngest child is offered milk or milk products, other than breastmilk?	Partner/Spouse in HH		2
1745	G11.06.F	Who is normally involved in making decisions about Whether or not your youngest child is offered milk or milk products, other than breastmilk?	Partner/Spouse outside HH		3
1746	G11.06.F	Who is normally involved in making decisions about Whether or not your youngest child is offered milk or milk products, other than breastmilk?	Other HH member		4
1747	G11.06.F	Who is normally involved in making decisions about Whether or not your youngest child is offered milk or milk products, other than breastmilk?	NON-HH, NON-FAMILY MEMBER		5
1748	G11.06.F	Who is normally involved in making decisions about Whether or not your youngest child is offered milk or milk products, other than breastmilk?	NON-HH, FAMILY MEMBER		6
1749	G11.06.F	Who is normally involved in making decisions about Whether or not your youngest child is offered milk or milk products, other than breastmilk?	NOT APPLICABLE		7
1750	G11.07.F	To what extent do you participate in decisions regarding - Whether or not your youngest child is offered milk or milk products, other than breastmilk?	Not at all		1
1751	G11.07.F	To what extent do you participate in decisions regarding - Whether or not your youngest child is offered milk or milk products, other than breastmilk?	Small extent		2
1752	G11.07.F	To what extent do you participate in decisions regarding - Whether or not your youngest child is offered milk or milk products, other than breastmilk?	Medium extent		3
1753	G11.07.F	To what extent do you participate in decisions regarding - Whether or not your youngest child is offered milk or milk products, other than breastmilk?	To a high extent		4
1754	G11.08.F	How confident do you feel to make decisions about - Whether or not your youngest child is offered milk or milk products, other than breastmilk?	NOT AT ALL		1
1755	G11.08.F	How confident do you feel to make decisions about - Whether or not your youngest child is offered milk or milk products, other than breastmilk?	SOMEWHAT		2
1756	G11.08.F	How confident do you feel to make decisions about - Whether or not your youngest child is offered milk or milk products, other than breastmilk?	VERY CONFIDENT		3
1757	G11.09.F	When decisions are made regarding Whether or not your youngest child is offered milk or milk products, other than breastmilk?, who would you prefer made the decision?	Self		1
1758	G11.09.F	When decisions are made regarding Whether or not your youngest child is offered milk or milk products, other than breastmilk?, who would you prefer made the decision?	Partner/Spouse in HH		2
1759	G11.09.F	When decisions are made regarding Whether or not your youngest child is offered milk or milk products, other than breastmilk?, who would you prefer made the decision?	Partner/Spouse outside		3
1760	G11.09.F	When decisions are made regarding Whether or not your youngest child is offered milk or milk products, other than breastmilk?, who would you prefer made the decision?	Other HH member		4
1761	G11.09.F	When decisions are made regarding Whether or not your youngest child is offered milk or milk products, other than breastmilk?, who would you prefer made the decision?	NON-HH, NON-FAMILY MEMBER		5
1762	G11.09.F	When decisions are made regarding Whether or not your youngest child is offered milk or milk products, other than breastmilk?, who would you prefer made the decision?	NON-HH, FAMILY MEMBER		6
1763	G11.09.F	When decisions are made regarding Whether or not your youngest child is offered milk or milk products, other than breastmilk?, who would you prefer made the decision?	NOT APPLICABLE		7
1764	G11.06.G	Who is normally involved in making decisions about Whether or not your youngest child if offered meat, poultry or fish?	Self		1
1765	G11.06.G	Who is normally involved in making decisions about Whether or not your youngest child if offered meat, poultry or fish?	Partner/Spouse in HH		2
1766	G11.06.G	Who is normally involved in making decisions about Whether or not your youngest child if offered meat, poultry or fish?	Partner/Spouse outside HH		3
1767	G11.06.G	Who is normally involved in making decisions about Whether or not your youngest child if offered meat, poultry or fish?	Other HH member		4
1768	G11.06.G	Who is normally involved in making decisions about Whether or not your youngest child if offered meat, poultry or fish?	NON-HH, NON-FAMILY MEMBER		5
1769	G11.06.G	Who is normally involved in making decisions about Whether or not your youngest child if offered meat, poultry or fish?	NON-HH, FAMILY MEMBER		6
1770	G11.06.G	Who is normally involved in making decisions about Whether or not your youngest child if offered meat, poultry or fish?	NOT APPLICABLE		7
1771	G11.07.G	To what extent do you participate in decisions regarding - Whether or not your youngest child if offered meat, poultry or fish?	Not at all		1
1772	G11.07.G	To what extent do you participate in decisions regarding - Whether or not your youngest child if offered meat, poultry or fish?	Small extent		2
1773	G11.07.G	To what extent do you participate in decisions regarding - Whether or not your youngest child if offered meat, poultry or fish?	Medium extent		3
1774	G11.07.G	To what extent do you participate in decisions regarding - Whether or not your youngest child if offered meat, poultry or fish?	To a high extent		4
1775	G11.08.G	How confident do you feel to make decisions about - Whether or not your youngest child if offered meat, poultry or fish?	NOT AT ALL		1
1776	G11.08.G	How confident do you feel to make decisions about - Whether or not your youngest child if offered meat, poultry or fish?	SOMEWHAT		2
1777	G11.08.G	How confident do you feel to make decisions about - Whether or not your youngest child if offered meat, poultry or fish?	VERY CONFIDENT		3
1778	G11.09.G	When decisions are made regarding Whether or not your youngest child if offered meat, poultry or fish?, who would you prefer made the decision?	Self		1
1779	G11.09.G	When decisions are made regarding Whether or not your youngest child if offered meat, poultry or fish?, who would you prefer made the decision?	Partner/Spouse in HH		2
1780	G11.09.G	When decisions are made regarding Whether or not your youngest child if offered meat, poultry or fish?, who would you prefer made the decision?	Partner/Spouse outside		3
1781	G11.09.G	When decisions are made regarding Whether or not your youngest child if offered meat, poultry or fish?, who would you prefer made the decision?	Other HH member		4
1782	G11.09.G	When decisions are made regarding Whether or not your youngest child if offered meat, poultry or fish?, who would you prefer made the decision?	NON-HH, NON-FAMILY MEMBER		5
1783	G11.09.G	When decisions are made regarding Whether or not your youngest child if offered meat, poultry or fish?, who would you prefer made the decision?	NON-HH, FAMILY MEMBER		6
1784	G11.09.G	When decisions are made regarding Whether or not your youngest child if offered meat, poultry or fish?, who would you prefer made the decision?	NOT APPLICABLE		7
1785	G11.10	Do you have a child less than 4 years of age?	Yes		1
1786	G11.10	Do you have a child less than 4 years of age?	No		2
1787	G11.06.H	Who is normally involved in making decisions about Whether to breastfeed your child?	Self		1
1788	G11.06.H	Who is normally involved in making decisions about Whether to breastfeed your child?	Partner/Spouse in HH		2
1789	G11.06.H	Who is normally involved in making decisions about Whether to breastfeed your child?	Partner/Spouse outside HH		3
1790	G11.06.H	Who is normally involved in making decisions about Whether to breastfeed your child?	Other HH member		4
1791	G11.06.H	Who is normally involved in making decisions about Whether to breastfeed your child?	NON-HH, NON-FAMILY MEMBER		5
1792	G11.06.H	Who is normally involved in making decisions about Whether to breastfeed your child?	NON-HH, FAMILY MEMBER		6
1793	G11.06.H	Who is normally involved in making decisions about Whether to breastfeed your child?	NOT APPLICABLE		7
1794	G11.07.H	To what extent do you participate in decisions regarding - Whether to breastfeed your child?	Not at all		1
1795	G11.07.H	To what extent do you participate in decisions regarding - Whether to breastfeed your child?	Small extent		2
1796	G11.07.H	To what extent do you participate in decisions regarding - Whether to breastfeed your child?	Medium extent		3
1797	G11.07.H	To what extent do you participate in decisions regarding - Whether to breastfeed your child?	To a high extent		4
1798	G11.08.H	How confident do you feel to make decisions about - Whether to breastfeed your child?	NOT AT ALL		1
1799	G11.08.H	How confident do you feel to make decisions about - Whether to breastfeed your child?	SOMEWHAT		2
1800	G11.08.H	How confident do you feel to make decisions about - Whether to breastfeed your child?	VERY CONFIDENT		3
1801	G11.09.H	When decisions are made regarding Whether to breastfeed your child?, who would you prefer made the decision?	Self		1
1802	G11.09.H	When decisions are made regarding Whether to breastfeed your child?, who would you prefer made the decision?	Partner/Spouse in HH		2
1803	G11.09.H	When decisions are made regarding Whether to breastfeed your child?, who would you prefer made the decision?	Partner/Spouse outside		3
1804	G11.09.H	When decisions are made regarding Whether to breastfeed your child?, who would you prefer made the decision?	Other HH member		4
1805	G11.09.H	When decisions are made regarding Whether to breastfeed your child?, who would you prefer made the decision?	NON-HH, NON-FAMILY MEMBER		5
1806	G11.09.H	When decisions are made regarding Whether to breastfeed your child?, who would you prefer made the decision?	NON-HH, FAMILY MEMBER		6
1807	G11.09.H	When decisions are made regarding Whether to breastfeed your child?, who would you prefer made the decision?	NOT APPLICABLE		7
1808	G11.06.I	Who is normally involved in making decisions about When to stop breastfeeding your child?	Self		1
1809	G11.06.I	Who is normally involved in making decisions about When to stop breastfeeding your child?	Partner/Spouse in HH		2
1810	G11.06.I	Who is normally involved in making decisions about When to stop breastfeeding your child?	Partner/Spouse outside HH		3
1811	G11.06.I	Who is normally involved in making decisions about When to stop breastfeeding your child?	Other HH member		4
1812	G11.06.I	Who is normally involved in making decisions about When to stop breastfeeding your child?	NON-HH, NON-FAMILY MEMBER		5
1813	G11.06.I	Who is normally involved in making decisions about When to stop breastfeeding your child?	NON-HH, FAMILY MEMBER		6
1814	G11.06.I	Who is normally involved in making decisions about When to stop breastfeeding your child?	NOT APPLICABLE		7
1815	G11.07.I	To what extent do you participate in decisions regarding - When to stop breastfeeding your child?	Not at all		1
1816	G11.07.I	To what extent do you participate in decisions regarding - When to stop breastfeeding your child?	Small extent		2
1817	G11.07.I	To what extent do you participate in decisions regarding - When to stop breastfeeding your child?	Medium extent		3
1818	G11.07.I	To what extent do you participate in decisions regarding - When to stop breastfeeding your child?	To a high extent		4
1819	G11.08.I	How confident do you feel to make decisions about - When to stop breastfeeding your child?	NOT AT ALL		1
1820	G11.08.I	How confident do you feel to make decisions about - When to stop breastfeeding your child?	SOMEWHAT		2
1821	G11.08.I	How confident do you feel to make decisions about - When to stop breastfeeding your child?	VERY CONFIDENT		3
1822	G11.09.I	When decisions are made regarding When to stop breastfeeding your child?, who would you prefer made the decision?	Self		1
1823	G11.09.I	When decisions are made regarding When to stop breastfeeding your child?, who would you prefer made the decision?	Partner/Spouse in HH		2
1824	G11.09.I	When decisions are made regarding When to stop breastfeeding your child?, who would you prefer made the decision?	Partner/Spouse outside		3
1825	G11.09.I	When decisions are made regarding When to stop breastfeeding your child?, who would you prefer made the decision?	Other HH member		4
1826	G11.09.I	When decisions are made regarding When to stop breastfeeding your child?, who would you prefer made the decision?	NON-HH, NON-FAMILY MEMBER		5
1827	G11.09.I	When decisions are made regarding When to stop breastfeeding your child?, who would you prefer made the decision?	NON-HH, FAMILY MEMBER		6
1828	G11.09.I	When decisions are made regarding When to stop breastfeeding your child?, who would you prefer made the decision?	NOT APPLICABLE		7
1829	G11.06.J	Who is normally involved in making decisions about When to start giving foods and liquids (other than breastmilk) to your child?	Self		1
1830	G11.06.J	Who is normally involved in making decisions about When to start giving foods and liquids (other than breastmilk) to your child?	Partner/Spouse in HH		2
1831	G11.06.J	Who is normally involved in making decisions about When to start giving foods and liquids (other than breastmilk) to your child?	Partner/Spouse outside HH		3
1832	G11.06.J	Who is normally involved in making decisions about When to start giving foods and liquids (other than breastmilk) to your child?	Other HH member		4
1833	G11.06.J	Who is normally involved in making decisions about When to start giving foods and liquids (other than breastmilk) to your child?	NON-HH, NON-FAMILY MEMBER		5
1834	G11.06.J	Who is normally involved in making decisions about When to start giving foods and liquids (other than breastmilk) to your child?	NON-HH, FAMILY MEMBER		6
1835	G11.06.J	Who is normally involved in making decisions about When to start giving foods and liquids (other than breastmilk) to your child?	NOT APPLICABLE		7
1836	G11.07.J	To what extent do you participate in decisions regarding - When to start giving foods and liquids (other than breastmilk) to your child?	Not at all		1
1837	G11.07.J	To what extent do you participate in decisions regarding - When to start giving foods and liquids (other than breastmilk) to your child?	Small extent		2
1838	G11.07.J	To what extent do you participate in decisions regarding - When to start giving foods and liquids (other than breastmilk) to your child?	Medium extent		3
1839	G11.07.J	To what extent do you participate in decisions regarding - When to start giving foods and liquids (other than breastmilk) to your child?	To a high extent		4
1840	G11.08.J	How confident do you feel to make decisions about - When to start giving foods and liquids (other than breastmilk) to your child?	NOT AT ALL		1
1841	G11.08.J	How confident do you feel to make decisions about - When to start giving foods and liquids (other than breastmilk) to your child?	SOMEWHAT		2
1842	G11.08.J	How confident do you feel to make decisions about - When to start giving foods and liquids (other than breastmilk) to your child?	VERY CONFIDENT		3
1843	G11.09.J	When decisions are made regarding When to start giving foods and liquids (other than breastmilk) to your child?, who would you prefer made the decision?	Self		1
1844	G11.09.J	When decisions are made regarding When to start giving foods and liquids (other than breastmilk) to your child?, who would you prefer made the decision?	Partner/Spouse in HH		2
1845	G11.09.J	When decisions are made regarding When to start giving foods and liquids (other than breastmilk) to your child?, who would you prefer made the decision?	Partner/Spouse outside		3
1846	G11.09.J	When decisions are made regarding When to start giving foods and liquids (other than breastmilk) to your child?, who would you prefer made the decision?	Other HH member		4
1847	G11.09.J	When decisions are made regarding When to start giving foods and liquids (other than breastmilk) to your child?, who would you prefer made the decision?	NON-HH, NON-FAMILY MEMBER		5
1848	G11.09.J	When decisions are made regarding When to start giving foods and liquids (other than breastmilk) to your child?, who would you prefer made the decision?	NON-HH, FAMILY MEMBER		6
1849	G11.09.J	When decisions are made regarding When to start giving foods and liquids (other than breastmilk) to your child?, who would you prefer made the decision?	NOT APPLICABLE		7
1850	G11.11	Who is normally involved about whether or not to purchase these [PRODUCT]?	Small amounts of food, for example smaller than 5 kg		1
1851	G11.11	Who is normally involved about whether or not to purchase these [PRODUCT]?	Self		1
1852	G11.11	Who is normally involved about whether or not to purchase these [PRODUCT]?	Larger amounts of food, for example larger than 5 kg		2
1853	G11.11	Who is normally involved about whether or not to purchase these [PRODUCT]?	Partner/Spouse in HH		2
1854	G11.11	Who is normally involved about whether or not to purchase these [PRODUCT]?	Eggs		3
1855	G11.11	Who is normally involved about whether or not to purchase these [PRODUCT]?	Partner/Spouse outside HH		3
1856	G11.11	Who is normally involved about whether or not to purchase these [PRODUCT]?	Milk or milk products		4
1857	G11.11	Who is normally involved about whether or not to purchase these [PRODUCT]?	Other HH member		4
1858	G11.11	Who is normally involved about whether or not to purchase these [PRODUCT]?	Meat, poultry or fish (including organ meats)		5
1859	G11.11	Who is normally involved about whether or not to purchase these [PRODUCT]?	NON-HH, NON-FAMILY MEMBER		5
1860	G11.11	Who is normally involved about whether or not to purchase these [PRODUCT]?	Any nutritious foods that a program or health worker told you to eat or drink		6
1861	G11.11	Who is normally involved about whether or not to purchase these [PRODUCT]?	NON-HH, FAMILY		6
1862	G11.11	Who is normally involved about whether or not to purchase these [PRODUCT]?	Medication, vitamins or supplements for children		7
1863	G11.11	Who is normally involved about whether or not to purchase these [PRODUCT]?	NOT APPLICABLE		7
1864	G11.11	Who is normally involved about whether or not to purchase these [PRODUCT]?	Medication, vitamins or supplements for yourself		8
1865	G11.11	Who is normally involved about whether or not to purchase these [PRODUCT]?	Toiletries, such as soap and toothpaste		9
1866	G11.12	You may acquire an item that you need in a variety of ways, such as purchasing or cultivating it or having someone purchase or cultivate it for you. When you need these [PRODUCT], can you usually acquire it?	Small amounts of food, for example smaller than 5 kg		1
1867	G11.12	You may acquire an item that you need in a variety of ways, such as purchasing or cultivating it or having someone purchase or cultivate it for you. When you need these [PRODUCT], can you usually acquire it?	YES		1
1868	G11.12	You may acquire an item that you need in a variety of ways, such as purchasing or cultivating it or having someone purchase or cultivate it for you. When you need these [PRODUCT], can you usually acquire it?	Larger amounts of food, for example larger than 5 kg		2
1869	G11.12	You may acquire an item that you need in a variety of ways, such as purchasing or cultivating it or having someone purchase or cultivate it for you. When you need these [PRODUCT], can you usually acquire it?	NO		2
1870	G11.12	You may acquire an item that you need in a variety of ways, such as purchasing or cultivating it or having someone purchase or cultivate it for you. When you need these [PRODUCT], can you usually acquire it?	Eggs		3
1871	G11.12	You may acquire an item that you need in a variety of ways, such as purchasing or cultivating it or having someone purchase or cultivate it for you. When you need these [PRODUCT], can you usually acquire it?	NOT APPLICABLE		3
1872	G11.12	You may acquire an item that you need in a variety of ways, such as purchasing or cultivating it or having someone purchase or cultivate it for you. When you need these [PRODUCT], can you usually acquire it?	Milk or milk products		4
1873	G11.12	You may acquire an item that you need in a variety of ways, such as purchasing or cultivating it or having someone purchase or cultivate it for you. When you need these [PRODUCT], can you usually acquire it?	Meat, poultry or fish (including organ meats)		5
1874	G11.12	You may acquire an item that you need in a variety of ways, such as purchasing or cultivating it or having someone purchase or cultivate it for you. When you need these [PRODUCT], can you usually acquire it?	Any nutritious foods that a program or health worker told you to eat or drink		6
1875	G11.12	You may acquire an item that you need in a variety of ways, such as purchasing or cultivating it or having someone purchase or cultivate it for you. When you need these [PRODUCT], can you usually acquire it?	Medication, vitamins or supplements for children		7
1876	G11.12	You may acquire an item that you need in a variety of ways, such as purchasing or cultivating it or having someone purchase or cultivate it for you. When you need these [PRODUCT], can you usually acquire it?	Medication, vitamins or supplements for yourself		8
1877	G11.12	You may acquire an item that you need in a variety of ways, such as purchasing or cultivating it or having someone purchase or cultivate it for you. When you need these [PRODUCT], can you usually acquire it?	Toiletries, such as soap and toothpaste		9
1878	G12.01	PLEASE RECORD A LOG OF THE ACTIVITIES FOR THE INDIVIDUAL IN THE LAST COMPLETE 24 HOURS (STARTING YESTERDAY MORNING AT 4 AM, FINISHING 3:59 AM OF THE CURRENT DAY).	Quarter 1		1
1879	G12.01	PLEASE RECORD A LOG OF THE ACTIVITIES FOR THE INDIVIDUAL IN THE LAST COMPLETE 24 HOURS (STARTING YESTERDAY MORNING AT 4 AM, FINISHING 3:59 AM OF THE CURRENT DAY).	04:00		1
1880	G12.01	PLEASE RECORD A LOG OF THE ACTIVITIES FOR THE INDIVIDUAL IN THE LAST COMPLETE 24 HOURS (STARTING YESTERDAY MORNING AT 4 AM, FINISHING 3:59 AM OF THE CURRENT DAY).	Quarter 2		2
1881	G12.01	PLEASE RECORD A LOG OF THE ACTIVITIES FOR THE INDIVIDUAL IN THE LAST COMPLETE 24 HOURS (STARTING YESTERDAY MORNING AT 4 AM, FINISHING 3:59 AM OF THE CURRENT DAY).	05:00		2
1882	G12.01	PLEASE RECORD A LOG OF THE ACTIVITIES FOR THE INDIVIDUAL IN THE LAST COMPLETE 24 HOURS (STARTING YESTERDAY MORNING AT 4 AM, FINISHING 3:59 AM OF THE CURRENT DAY).	Quarter 3		3
1883	G12.01	PLEASE RECORD A LOG OF THE ACTIVITIES FOR THE INDIVIDUAL IN THE LAST COMPLETE 24 HOURS (STARTING YESTERDAY MORNING AT 4 AM, FINISHING 3:59 AM OF THE CURRENT DAY).	06:00		3
1884	G12.01	PLEASE RECORD A LOG OF THE ACTIVITIES FOR THE INDIVIDUAL IN THE LAST COMPLETE 24 HOURS (STARTING YESTERDAY MORNING AT 4 AM, FINISHING 3:59 AM OF THE CURRENT DAY).	Quarter 4		4
1885	G12.01	PLEASE RECORD A LOG OF THE ACTIVITIES FOR THE INDIVIDUAL IN THE LAST COMPLETE 24 HOURS (STARTING YESTERDAY MORNING AT 4 AM, FINISHING 3:59 AM OF THE CURRENT DAY).	07:00		4
1886	G12.01	PLEASE RECORD A LOG OF THE ACTIVITIES FOR THE INDIVIDUAL IN THE LAST COMPLETE 24 HOURS (STARTING YESTERDAY MORNING AT 4 AM, FINISHING 3:59 AM OF THE CURRENT DAY).	08:00		5
1887	G12.01	PLEASE RECORD A LOG OF THE ACTIVITIES FOR THE INDIVIDUAL IN THE LAST COMPLETE 24 HOURS (STARTING YESTERDAY MORNING AT 4 AM, FINISHING 3:59 AM OF THE CURRENT DAY).	09:00		6
1888	G12.01	PLEASE RECORD A LOG OF THE ACTIVITIES FOR THE INDIVIDUAL IN THE LAST COMPLETE 24 HOURS (STARTING YESTERDAY MORNING AT 4 AM, FINISHING 3:59 AM OF THE CURRENT DAY).	10:00		7
1889	G12.01	PLEASE RECORD A LOG OF THE ACTIVITIES FOR THE INDIVIDUAL IN THE LAST COMPLETE 24 HOURS (STARTING YESTERDAY MORNING AT 4 AM, FINISHING 3:59 AM OF THE CURRENT DAY).	11:00		8
1890	G12.01	PLEASE RECORD A LOG OF THE ACTIVITIES FOR THE INDIVIDUAL IN THE LAST COMPLETE 24 HOURS (STARTING YESTERDAY MORNING AT 4 AM, FINISHING 3:59 AM OF THE CURRENT DAY).	12:00		9
1891	G12.01	PLEASE RECORD A LOG OF THE ACTIVITIES FOR THE INDIVIDUAL IN THE LAST COMPLETE 24 HOURS (STARTING YESTERDAY MORNING AT 4 AM, FINISHING 3:59 AM OF THE CURRENT DAY).	13:00		10
1892	G12.01	PLEASE RECORD A LOG OF THE ACTIVITIES FOR THE INDIVIDUAL IN THE LAST COMPLETE 24 HOURS (STARTING YESTERDAY MORNING AT 4 AM, FINISHING 3:59 AM OF THE CURRENT DAY).	14:00		11
1893	G12.01	PLEASE RECORD A LOG OF THE ACTIVITIES FOR THE INDIVIDUAL IN THE LAST COMPLETE 24 HOURS (STARTING YESTERDAY MORNING AT 4 AM, FINISHING 3:59 AM OF THE CURRENT DAY).	15:00		12
1894	G12.01	PLEASE RECORD A LOG OF THE ACTIVITIES FOR THE INDIVIDUAL IN THE LAST COMPLETE 24 HOURS (STARTING YESTERDAY MORNING AT 4 AM, FINISHING 3:59 AM OF THE CURRENT DAY).	16:00		13
1895	G12.01	PLEASE RECORD A LOG OF THE ACTIVITIES FOR THE INDIVIDUAL IN THE LAST COMPLETE 24 HOURS (STARTING YESTERDAY MORNING AT 4 AM, FINISHING 3:59 AM OF THE CURRENT DAY).	17:00		14
1896	G12.01	PLEASE RECORD A LOG OF THE ACTIVITIES FOR THE INDIVIDUAL IN THE LAST COMPLETE 24 HOURS (STARTING YESTERDAY MORNING AT 4 AM, FINISHING 3:59 AM OF THE CURRENT DAY).	18:00		15
1897	G12.01	PLEASE RECORD A LOG OF THE ACTIVITIES FOR THE INDIVIDUAL IN THE LAST COMPLETE 24 HOURS (STARTING YESTERDAY MORNING AT 4 AM, FINISHING 3:59 AM OF THE CURRENT DAY).	19:00		16
1898	G12.01	PLEASE RECORD A LOG OF THE ACTIVITIES FOR THE INDIVIDUAL IN THE LAST COMPLETE 24 HOURS (STARTING YESTERDAY MORNING AT 4 AM, FINISHING 3:59 AM OF THE CURRENT DAY).	20:00		17
1899	G12.01	PLEASE RECORD A LOG OF THE ACTIVITIES FOR THE INDIVIDUAL IN THE LAST COMPLETE 24 HOURS (STARTING YESTERDAY MORNING AT 4 AM, FINISHING 3:59 AM OF THE CURRENT DAY).	21:00		18
1900	G12.01	PLEASE RECORD A LOG OF THE ACTIVITIES FOR THE INDIVIDUAL IN THE LAST COMPLETE 24 HOURS (STARTING YESTERDAY MORNING AT 4 AM, FINISHING 3:59 AM OF THE CURRENT DAY).	22:00		19
1901	G12.01	PLEASE RECORD A LOG OF THE ACTIVITIES FOR THE INDIVIDUAL IN THE LAST COMPLETE 24 HOURS (STARTING YESTERDAY MORNING AT 4 AM, FINISHING 3:59 AM OF THE CURRENT DAY).	23:00		20
1902	G12.01	PLEASE RECORD A LOG OF THE ACTIVITIES FOR THE INDIVIDUAL IN THE LAST COMPLETE 24 HOURS (STARTING YESTERDAY MORNING AT 4 AM, FINISHING 3:59 AM OF THE CURRENT DAY).	24:00		21
1903	G12.01	PLEASE RECORD A LOG OF THE ACTIVITIES FOR THE INDIVIDUAL IN THE LAST COMPLETE 24 HOURS (STARTING YESTERDAY MORNING AT 4 AM, FINISHING 3:59 AM OF THE CURRENT DAY).	01:00		22
1904	G12.01	PLEASE RECORD A LOG OF THE ACTIVITIES FOR THE INDIVIDUAL IN THE LAST COMPLETE 24 HOURS (STARTING YESTERDAY MORNING AT 4 AM, FINISHING 3:59 AM OF THE CURRENT DAY).	02:00		23
1905	G12.01	PLEASE RECORD A LOG OF THE ACTIVITIES FOR THE INDIVIDUAL IN THE LAST COMPLETE 24 HOURS (STARTING YESTERDAY MORNING AT 4 AM, FINISHING 3:59 AM OF THE CURRENT DAY).	03:00		24
1906	G12.01_Others specified	Please Specify Others	O1		1
1907	G12.01_Others specified	Please Specify Others	O2		2
1908	G12.01_Others specified	Please Specify Others	O3		3
1909	G12.02	Did you also care for children?	Quarter 1		1
1910	G12.02	Did you also care for children?	04:00		1
1911	G12.02	Did you also care for children?	Quarter 2		2
1912	G12.02	Did you also care for children?	05:00		2
1913	G12.02	Did you also care for children?	Quarter 3		3
1914	G12.02	Did you also care for children?	06:00		3
1915	G12.02	Did you also care for children?	Quarter 4		4
1916	G12.02	Did you also care for children?	07:00		4
1917	G12.02	Did you also care for children?	08:00		5
1918	G12.02	Did you also care for children?	09:00		6
1919	G12.02	Did you also care for children?	10:00		7
1920	G12.02	Did you also care for children?	11:00		8
1921	G12.02	Did you also care for children?	12:00		9
1922	G12.02	Did you also care for children?	13:00		10
1923	G12.02	Did you also care for children?	14:00		11
1924	G12.02	Did you also care for children?	15:00		12
1925	G12.02	Did you also care for children?	16:00		13
1926	G12.02	Did you also care for children?	17:00		14
1927	G12.02	Did you also care for children?	18:00		15
1928	G12.02	Did you also care for children?	19:00		16
1929	G12.02	Did you also care for children?	20:00		17
1930	G12.02	Did you also care for children?	21:00		18
1931	G12.02	Did you also care for children?	22:00		19
1932	G12.02	Did you also care for children?	23:00		20
1933	G12.02	Did you also care for children?	24:00		21
1934	G12.02	Did you also care for children?	01:00		22
1935	G12.02	Did you also care for children?	02:00		23
1936	G12.02	Did you also care for children?	03:00		24
1937	G12.03	In order to help me understand if this day (above) is usual for you or not, in the last 24 hours, did you work (at home or outside of the home including chores or other domestic activities) less than usual, more than usual, or about the same?	Less than usual		1
1938	G12.03	In order to help me understand if this day (above) is usual for you or not, in the last 24 hours, did you work (at home or outside of the home including chores or other domestic activities) less than usual, more than usual, or about the same?	More than usual		2
1939	G12.03	In order to help me understand if this day (above) is usual for you or not, in the last 24 hours, did you work (at home or outside of the home including chores or other domestic activities) less than usual, more than usual, or about the same?	About the same		3
